# Supplementary material for: Universal Proteomic Signature After Exercise‐Induced Muscle Injury in Muscular Dystrophies
Source: Ann Clin Transl Neurol. 2025 Mar 20;12(5):998–1011. doi: 10.1002/acn3.70035 (PMC12093346; doi:10.1002/acn3.70035)
Supplement: Supplementary file 1 — Data S1. [file ACN3-12-998-s001.zip]

Archive with 6 entries (6 files):
- acn370035-sup-0001-Supinfo.xlsx
- acn370035-sup-0002-Supplementarytable1.docx
- acn370035-sup-0003-Supplementarytable2.docx
- acn370035-sup-0004-Supplementarytable3A.docx
- acn370035-sup-0005-Supplementarytable3B.docx
- acn370035-sup-0006-Supplementarytable4.docx
