# Supplementary material for: Universal Proteomic Signature After Exercise‐Induced Muscle Injury in Muscular Dystrophies
Source: Ann Clin Transl Neurol. 2025 Mar 20;12(5):998–1011. doi: 10.1002/acn3.70035 (PMC12093346; doi:10.1002/acn3.70035)
Supplement: Supplementary file 1 — Data S1. [file ACN3-12-998-s001.zip › acn370035-sup-0001-Supinfo.xlsx]

## Sheet: Fig 1A
Increased				Decreased				Unchanged
	Difference (Log 2)	Significance (-Log P-Value)			Difference (Log 2)	Significance (-Log P-Value)			Difference (Log 2)	Significance (-Log P-Value)
0	3.10522	6.62153		0	-0.628512	3.21596		0	0.0295243	0.0877581
1	2.50516	5.76593		1	-0.903408	2.84379		1	-0.0145132	0.00733171
2	2.86005	5.76501		2	-1.07572	2.64131		2	-0.0809113	0.0769543
3	1.5136	5.48095		3	-0.966145	2.58906		3	-0.115409	0.112019
4	1.6665	5.46767		4	-1.08282	2.44651		4	0.0973895	0.476384
5	3.09086	5.32072		5	-0.711596	2.28059		5	-0.0939414	0.0648928
6	2.72308	5.25433		6	-0.628952	2.21113		6	-0.0759608	0.237119
7	0.871528	5.08796		7	-0.641121	1.83485		7	0.409469	0.243967
8	1.57979	4.88841		8	-1.08986	1.77992		8	-0.188311	0.192891
9	2.43257	4.88062		9	-3.8447	1.75251		9	-0.174486	0.110838
10	1.60152	4.84278		10	-0.628487	1.7125		10	-0.232007	0.133292
11	1.61449	4.84014		11	-1.01088	1.59706		11	-0.442548	0.612863
12	1.71842	4.82548		12	-0.652252	1.59098		12	0.309901	0.468781
13	2.32005	4.77548		13	-0.667585	1.55707		13	-0.0595991	0.0285571
14	2.58832	4.62872		14	-1.05053	1.54099		14	0.353582	0.904694
15	0.612291	4.55533		15	-0.739412	1.53725		15	0.213106	0.250825
16	2.22334	4.43158		16	-0.924155	1.49407		16	-0.153282	0.744488
17	2.21051	4.35274		17	-0.985588	1.38895		17	-0.189278	0.209024
18	0.956533	4.009		18	-1.3285	1.36023		18	0.297685	0.292557
19	1.21924	3.95778		19	-0.849133	1.33535		19	-0.0650024	0.128693
20	0.918854	3.54589		20	-0.749161	1.32559		20	-0.170872	0.770359
21	0.737983	3.36313		21	-0.628212	1.3129		21	-0.277473	0.72099
22	1.35425	3.22027						22	-0.198969	0.159851
23	1.07799	3.20292						23	0.695817	0.381434
24	1.04838	3.15831						24	0.192758	0.643026
25	0.899856	3.15379						25	-0.109845	0.199207
26	1.57522	3.09597						26	0.557929	0.293743
27	1.10474	3.00539						27	-0.208214	0.57996
28	0.894269	2.98631						28	0.081125	0.48447
29	0.992051	2.66232						29	0.0246268	0.145648
30	0.949993	2.60761						30	0.134353	1.77582
31	1.19101	2.32576						31	-0.108784	0.111175
32	1.4044	2.23552						32	0.0679366	0.06788
33	0.594868	2.2067						33	-0.139884	2.02906
34	0.74299	2.12933						34	-0.33341	0.289896
35	0.688701	2.12337						35	-0.173053	0.254627
36	0.607075	2.10358						36	0.0207408	0.0972029
37	0.746472	1.8279						37	-0.0790366	0.0857299
38	0.902493	1.81607						38	0.134334	0.217907
39	0.896812	1.76991						39	-0.215695	0.199942
40	1.15514	1.73054						40	-0.0559089	0.0311907
41	0.766968	1.70832						41	-0.071769	0.353546
42	0.619968	1.67033						42	-0.233294	0.24465
43	0.715748	1.64862						43	0.111251	0.549815
44	0.67443	1.62637						44	-0.116779	0.456334
45	1.07476	1.58446						45	0.356806	0.167278
46	0.767277	1.56649						46	0.221767	0.797934
47	0.630567	1.51276						47	-0.125242	0.334719
48	1.24172	1.49057						48	0.0983728	0.123515
49	1.00761	1.49056						49	0.338556	0.188111
50	0.717146	1.48535						50	-0.111887	0.373621
51	1.06768	1.47759						51	0.268293	0.230123
52	0.862447	1.43919						52	0.30162	0.364919
53	0.664942	1.38559						53	0.153406	0.516537
54	1.91049	1.37987						54	-0.371321	0.896861
55	0.679506	1.37952						55	0.278235	0.461779
56	0.5884	1.34465						56	0.0902924	0.0509484
57	0.623335	1.32665						57	-0.014217	0.00738974
								58	0.371959	0.155458
								59	0.0750905	0.0412165
								60	0.35359	0.191432
								61	-0.204639	0.203513
								62	-0.0472939	0.0682986
								63	0.0154603	0.0225364
								64	-0.255187	1.40582
								65	-0.0464426	0.137662
								66	0.0985565	0.333418
								67	-0.10872	0.976142
								68	-0.254552	0.228192
								69	0.0323049	0.177809
								70	-0.150694	0.815712
								71	0.284627	0.208819
								72	-0.0557514	0.288763
								73	-0.160066	0.664485
								74	0.424798	1.05215
								75	0.102769	0.188585
								76	-0.0971915	0.127445
								77	-0.0477286	0.0507016
								78	-0.0517392	0.0583525
								79	-0.108402	0.0800634
								80	-0.381875	0.515416
								81	-0.071804	0.17228
								82	-0.0151228	0.0105947
								83	-0.356545	0.456733
								84	-0.163299	0.476553
								85	-0.0237029	0.0828573
								86	-0.143493	0.29622
								87	-0.0198389	0.135688
								88	-0.300996	0.505844
								89	0.143178	0.0782414
								90	0.183866	0.49005
								91	0.0403194	0.153611
								92	-0.0292957	0.12132
								93	-0.0399242	0.0405251
								94	0.0413452	0.182298
								95	-0.0337132	0.178682
								96	-0.0680515	0.0423971
								97	-0.191394	0.699675
								98	0.20453	1.46497
								99	0.5455	0.440704
								100	0.056066	0.201185
								101	0.0975738	0.260172
								102	0.161072	0.534021
								103	-0.240069	0.152997
								104	-0.391395	0.339628
								105	-0.00408515	0.0180201
								106	0.328796	0.175445
								107	-0.08472	0.956061
								108	0.0567905	0.204925
								109	-0.154176	0.175993
								110	-0.286455	0.273316
								111	0.050135	0.0527613
								112	-0.0357926	0.0517141
								113	-0.192131	0.22032
								114	0.178106	0.110117
								115	-0.11809	0.772611
								116	-0.343192	0.854318
								117	-0.223201	0.929601
								118	-0.124221	0.624665
								119	0.0879347	0.154119
								120	-0.21134	0.977106
								121	-0.138769	0.576619
								122	-0.0674731	0.282689
								123	-0.0245723	0.167309
								124	-0.0481461	0.228795
								125	0.288847	0.354993
								126	-0.0522647	0.081258
								127	0.203572	0.919434
								128	0.0676146	0.082836
								129	0.0270823	0.158622
								130	0.117416	0.324881
								131	-0.27446	1.50161
								132	0.0851043	0.204127
								133	-0.23054	0.408829
								134	0.118661	0.343924
								135	0.0527312	0.116394
								136	0.0665381	0.170402
								137	-0.0553336	0.0938025
								138	0.0948603	0.944782
								139	-0.317612	1.33061
								140	0.0214157	0.0268299
								141	-0.0658264	0.183875
								142	-0.202611	1.28616
								143	-0.248011	0.225961
								144	0.271145	0.822107
								145	0.0089591	0.0193601
								146	0.48025	1.35203
								147	-0.0249741	0.0116499
								148	-0.114867	0.0815741
								149	-0.0499376	0.0255609
								150	-0.185872	0.477438
								151	-0.345663	0.523501
								152	-0.0162661	0.0164277
								153	-0.0614078	0.119705
								154	0.263103	0.85647
								155	0.307549	0.212759
								156	-0.334112	0.337917
								157	-0.392942	0.838421
								158	-0.00990183	0.0533153
								159	0.128747	0.892027
								160	-0.115243	0.134813
								161	0.331919	0.210482
								162	0.297913	0.114325
								163	-0.0694144	0.230862
								164	-0.126246	1.1843
								165	-0.0961998	0.223481
								166	-0.100602	0.0631427
								167	-0.164295	0.15359
								168	-0.21195	2.08907
								169	-0.877002	0.870766
								170	-0.139492	0.657177
								171	-0.309655	0.217893
								172	0.0162024	0.00688464
								173	-0.0901593	0.231958
								174	-0.260036	0.232927
								175	0.0652242	0.330945
								176	-0.157933	0.0869453
								177	0.00771267	0.0223816
								178	-0.187591	0.648306
								179	-0.213084	0.103868
								180	-0.169692	0.26602
								181	-0.478063	1.14491
								182	-0.137502	0.140693
								183	-0.34679	0.241828
								184	0.059548	0.271287
								185	-0.207982	0.219665
								186	-0.174151	0.643579
								187	0.263697	0.485971
								188	-0.803183	1.10389
								189	-0.0385921	0.0258947
								190	-0.75371	1.20703
								191	-0.139727	0.247922
								192	0.527245	0.281213
								193	-0.0177108	0.0351964
								194	-0.0499236	0.101005
								195	0.213887	0.134522
								196	0.0233917	0.0502788
								197	-0.171359	0.110563
								198	-0.127495	0.51504
								199	-0.418915	0.419312
								200	-0.162238	0.23571
								201	-0.206786	0.2141
								202	0.0495007	0.193512
								203	-0.149975	0.092391
								204	-0.155121	0.104841
								205	-0.0462367	0.0304662
								206	-0.173742	0.352733
								207	-0.0153167	0.0855037
								208	0.0164606	0.0837915
								209	-0.342281	0.679148
								210	0.0515502	0.46375
								211	-0.285358	0.637416
								212	0.234792	0.759864
								213	-0.255308	0.13658
								214	0.127309	0.179787
								215	-0.0611135	0.179382
								216	-0.0876468	0.446023
								217	-0.136293	1.2106
								218	0.060668	0.202196
								219	-0.248871	0.137164
								220	0.621838	0.675661
								221	0.0684325	0.271005
								222	-0.00343091	0.00284079
								223	-0.095862	0.527299
								224	-0.164362	0.146047
								225	0.0242759	0.045487
								226	-0.117178	0.582186
								227	-0.0989223	0.570185
								228	-0.182802	0.111088
								229	0.230668	1.70098
								230	0.111591	0.949296
								231	-0.220343	0.718937
								232	-0.125023	0.408387
								233	-0.0453608	0.132335
								234	-0.180084	0.894975
								235	-0.13753	0.679915
								236	-0.169598	0.175052
								237	-0.145312	0.124653
								238	0.729023	0.5837
								239	0.413673	0.359299
								240	0.396044	0.372453
								241	0.196772	0.118519
								242	0.175412	0.621498
								243	-0.239019	0.639646
								244	0.0397981	0.183654
								245	-0.101457	0.293948
								246	-0.210712	0.273605
								247	-0.108495	0.131732
								248	-0.087303	0.601876
								249	-0.170336	0.144022
								250	0.297404	0.883035
								251	0.0698647	0.189146
								252	0.0102543	0.0443109
								253	0.194637	0.542894
								254	0.0546832	0.239382
								255	0.0805721	0.323227
								256	-0.090404	0.662228
								257	0.0756015	0.180542
								258	0.0121471	0.00757794
								259	0.147095	0.44566
								260	0.142917	0.379724
								261	-0.290083	0.168069
								262	0.0174355	0.0461265
								263	0.0118549	0.0291556
								264	-0.257709	0.281962
								265	-0.0708134	0.196015
								266	0.633818	0.313996
								267	0.027045	0.0188162
								268	-0.369659	0.262656
								269	-0.309604	0.391851
								270	0.388976	0.543605
								271	0.247029	0.153098
								272	-0.334357	0.37917
								273	-0.452356	0.445592
								274	0.0327381	0.10937
								275	-0.316131	0.182374
								276	0.268237	1.25846
								277	-0.127395	0.221072
								278	-0.299071	0.414751
								279	-0.0152316	0.0280757
								280	0.236223	0.132232
								281	0.470519	0.368155
								282	0.221218	1.53823
								283	-0.14898	0.141997
								284	0.128192	0.368671
								285	-0.838179	0.850236
								286	-0.124028	0.353423
								287	0.446341	0.276164
								288	0.271177	1.69812
								289	-0.173098	0.186981
								290	-0.0278707	0.127831
								291	-0.118072	0.233496
								292	0.437456	1.33626
								293	0.39451	1.18707
								294	-0.132265	0.306364
								295	-0.296993	0.39036
								296	0.155631	0.732136
								297	-0.0226627	0.0826778
								298	-0.0104149	0.0460249
								299	-0.0237174	0.0478321
								300	0.876187	0.555778
								301	-0.134242	1.13319
								302	-0.155072	0.52033
								303	0.0420932	0.125254
								304	0.531409	0.805519
								305	-0.0266076	0.0608611
								306	-0.092978	0.260914
								307	-0.0626268	0.0414607
								308	0.0292922	0.0813774
								309	0.383487	1.6025
								310	0.103502	0.675672
								311	0.537683	2.7254
								312	-0.0582583	0.111185
								313	0.467391	2.92299
								314	-0.0714237	0.119467
								315	0.064882	0.338586
								316	-0.273312	0.214559
								317	0.21744	1.5815
								318	0.114181	0.665166
								319	-0.180191	0.129535
								320	-0.630249	0.859181
								321	-0.214125	0.315885
								322	0.0512128	0.0436335
								323	0.0432701	0.205689
								324	-0.355252	0.370397
								325	0.0349147	0.150653
								326	-0.0442509	0.13648
								327	0.400742	0.535654
								328	0.520075	0.892616
								329	0.388963	0.807579
								330	-0.24319	0.347426
								331	-0.175983	0.291371
								332	0.048554	0.0626209
								333	0.00340252	0.00303532
								334	0.232394	0.256415
								335	-0.456348	0.676466
								336	0.0295783	0.0495642
								337	-0.0307557	0.131741
								338	0.0241405	0.0802018
								339	0.0605549	0.0946546
								340	-0.0953494	0.339701
								341	-0.163023	0.138051
								342	-0.0943375	0.489816
								343	-0.164365	0.634436
								344	-0.138907	0.484558
								345	0.323531	1.11718
								346	0.0640329	0.37414
								347	-0.123008	0.286958
								348	0.0422092	0.117098
								349	0.169993	0.962101
								350	0.072757	0.17
								351	-0.0869037	0.326962
								352	-0.142767	0.146457
								353	-0.405845	1.33138
								354	0.0649183	0.344176
								355	-0.0408367	0.155244
								356	-0.0476701	0.190401
								357	-0.119447	1.8534
								358	0.113883	0.57546
								359	-0.244955	0.311645
								360	0.0309478	0.171958
								361	0.538119	0.261638
								362	0.0281113	0.319188
								363	0.00140208	0.00539037
								364	0.0117814	0.0529208
								365	-0.113742	1.09547
								366	0.000496261	0.000124807
								367	0.0234237	0.103092
								368	0.0207503	0.126171
								369	-0.130907	0.339666
								370	-0.110175	0.171886
								371	-0.684972	0.794853
								372	0.252247	0.742957
								373	0.0306723	0.119036
								374	0.475575	1.20947
								375	0.365184	1.35208
								376	-0.228139	0.502573
								377	0.103857	0.503828
								378	0.235146	0.444705
								379	-0.158877	1.04743
								380	-0.281759	0.59268
								381	0.152229	0.904579
								382	0.236336	2.60512
								383	0.546497	0.236619
								384	0.119476	0.136472
								385	0.288309	1.54961
								386	-0.18222	0.475874
								387	-0.223286	0.768642
								388	-0.353453	1.61799
								389	-0.137432	0.739463
								390	-0.0377582	0.0228893
								391	-0.182898	0.154818
								392	0.172272	0.657195
								393	0.15014	0.608547
								394	0.0664512	0.223754
								395	0.145775	0.171516
								396	-0.218749	0.791552
								397	-0.441811	0.31705
								398	-0.35138	0.41218
								399	-0.390702	0.347518
								400	-0.00208734	0.00400531
								401	-0.0559011	0.069426
								402	-0.295532	0.275191
								403	0.218609	0.238311
								404	0.044865	0.108411
								405	0.0824844	0.624907
								406	0.233371	0.13536
								407	0.0294714	0.0651758
								408	-0.135541	0.335117
								409	0.0830497	0.182352
								410	-0.520542	0.584417
								411	-0.760636	0.690364
								412	-0.0486399	0.123312
								413	0.0523051	0.24809
								414	-0.0122669	0.0316831
								415	-0.0564282	0.160388
								416	-0.405033	1.27183
								417	0.135112	1.38188
								418	-0.277804	1.13486
								419	-0.402035	0.747243
								420	0.0378245	0.0273411
								421	-0.173282	0.589042
								422	-0.434356	0.447634
								423	-0.0262417	0.0288272
								424	-0.278869	0.457605
								425	-0.147892	2.15641
								426	-0.136348	0.720963
								427	-0.190309	1.63261
								428	-0.0732742	0.238745
								429	0.254723	0.984188
								430	-0.0612547	0.175151
								431	-0.395199	0.450721
								432	-0.0357513	0.121034
								433	0.10349	0.161378
								434	0.0188303	0.0249942
								435	-0.196335	0.421842
								436	0.0484186	0.168799
								437	-0.132036	1.37865
								438	0.0623971	0.147886
								439	0.075374	0.213184
								440	0.0783443	0.177483
								441	-0.00835912	0.0351298
								442	-0.08497	1.04329
								443	0.0224005	0.061633
								444	0.0248589	0.0517409
								445	-0.209187	0.405861
								446	0.046393	0.228264
								447	0.0922403	0.204495
								448	-0.578364	0.513693
								449	0.0385444	0.208369
								450	0.0730943	0.466822
								451	0.0589712	0.232551
								452	0.197962	0.623612
								453	0.094942	0.319344
								454	0.408198	0.384614
								455	-0.194927	0.157097
								456	0.501891	0.497288
								457	-0.125939	0.290217
								458	-0.198683	0.356416
								459	-0.143134	0.714737
								460	0.0481106	0.15778
								461	-0.573487	0.883974
								462	-0.152002	0.172502
								463	-0.0983084	0.278521
								464	-0.1464	0.23023
								465	-0.342189	0.693015
								466	0.344709	0.325018
								467	0.232638	0.169979
								468	-0.188012	0.537606
								469	-0.264003	0.825487
								470	-0.364929	1.08054
								471	0.0756035	0.203911
								472	-0.0430192	0.0301065
								473	-0.368121	0.537507
								474	-0.249319	0.187822
								475	-0.183606	0.166241
								476	-0.121249	0.109969
								477	0.115535	0.517525
								478	-0.548856	0.632118
								479	-0.100583	0.225302
								480	-0.168613	0.462582
								481	0.104827	0.113688
								482	0.0843111	0.121583
								483	-0.375094	1.01735
								484	-0.492203	1.39764
								485	-0.206259	0.337867
								486	0.00925944	0.0389112
								487	-0.106042	0.626601
								488	-0.101467	1.18998
								489	0.00626066	0.0192874
								490	-0.112303	0.459832
								491	0.135099	1.086
								492	0.193591	0.996291
								493	-0.0527685	0.252018
								494	-0.324778	0.730542
								495	-0.0486771	0.0400521
								496	-0.0165232	0.027281
								497	-0.100844	1.4882
								498	-0.519123	0.877044
								499	-0.0157365	0.0124238
								500	-0.0548281	0.113972
								501	-0.337194	0.960242
								502	0.397622	0.773853
								503	0.0296128	0.0699998
								504	0.224822	0.600999
								505	0.132192	0.357072
								506	-0.365902	0.757306
								507	0.194758	1.30402
								508	0.42456	2.05235
								509	-0.105505	0.63155
								510	-0.0642689	0.103343
								511	0.0904767	0.430287
								512	-0.256827	0.79055
								513	0.471515	1.81547
								514	0.342826	0.486054
								515	-0.266316	0.392822
								516	-0.0429618	0.100167
								517	-0.0861215	0.109051
								518	-0.04869	0.0805498
								519	-0.348987	0.231858
								520	-0.0656721	0.297515
								521	0.385545	0.906127
								522	0.108021	0.460004
								523	-0.523541	0.502729
								524	-0.250685	0.186472
								525	-0.340009	0.218195
								526	0.0997611	0.0599738
								527	0.0533875	0.145514
								528	-0.189195	0.32506
								529	0.0229727	0.0396364
								530	-0.337155	0.602761
								531	-0.16778	0.103851
								532	0.0221692	0.0448745
								533	-0.177714	0.23569
								534	-0.294188	0.754444
								535	0.0597999	0.332466
								536	-0.124091	1.23459
								537	0.363069	0.73402
								538	0.112956	0.0728677
								539	0.263247	0.705702
								540	-0.251889	0.416619
								541	0.127019	0.685831
								542	-0.166773	0.53746
								543	0.125952	0.25622
								544	-0.111923	0.61965
								545	0.512757	1.02611
								546	-0.0390574	0.160877
								547	0.0380445	0.0812917
								548	0.0444868	0.136298
								549	-0.123562	0.419003
								550	-0.161409	0.417765
								551	-0.107954	0.333897
								552	-0.275557	1.09374
								553	-0.00838486	0.0507142
								554	0.00189577	0.00467311
								555	-0.190866	0.799231
								556	0.140679	0.559865
								557	0.00486737	0.0176919
								558	0.403037	1.3363
								559	0.049161	0.0300979
								560	-0.156439	0.614461
								561	0.0431844	0.0325768
								562	0.0645035	0.0447452
								563	0.0701673	0.0577745
								564	0.747263	0.317051
								565	0.401568	2.63509
								566	-0.267963	0.464228
								567	0.24294	1.07243
								568	0.020462	0.049572
								569	-0.187524	0.866552
								570	-0.247221	1.12222
								571	-0.0974553	0.30633
								572	0.119022	0.475283
								573	-0.058859	0.278088
								574	-0.296416	0.280542
								575	-0.0763316	0.283676
								576	-0.126326	0.811593
								577	0.0370079	0.137127
								578	0.156096	0.705537
								579	0.163219	0.886369
								580	0.195761	0.814693
								581	-0.267174	0.205449
								582	-0.185818	0.214816
								583	0.218787	1.39505
								584	-0.570899	0.457848
								585	-0.155629	0.457813
								586	-0.0252305	0.151579
								587	-0.309025	0.589213
								588	-0.121286	0.211768
								589	0.1228	0.303712
								590	0.0785334	0.365358
								591	-0.334591	0.478032
								592	-0.49742	0.974806
								593	0.0116347	0.0712688
								594	0.0367779	0.23677
								595	-0.00661147	0.0546237
								596	-0.0487228	0.226394
								597	-0.00784227	0.0345749
								598	0.258061	1.7479
								599	-0.166486	0.588292
								600	-0.23146	0.607602
								601	-0.0958788	0.176847
								602	0.127582	0.45131
								603	0.11824	0.902441
								604	-0.157156	0.579797
								605	-0.0305566	0.0980135
								606	-0.330303	0.375934
								607	-0.201095	0.412266
								608	-0.0384243	0.0869637
								609	-0.442752	1.74581
								610	-1.03132	0.891934
								611	-0.00346915	0.00709575
								612	0.0596582	0.069719
								613	-0.0108077	0.0195866
								614	0.0125311	0.0442728
								615	0.00869769	0.0208083
								616	-0.00799077	0.00952691
								617	0.0135052	0.0266478
								618	-0.221679	0.688125
								619	0.285816	0.9968
								620	-0.00477913	0.0273998
								621	-0.285968	0.63392
								622	-0.209878	0.220844
								623	-0.216283	0.460423
								624	0.00443533	0.0128639
								625	0.12642	0.289787
								626	-0.0783656	0.430279
								627	0.562823	0.393966
								628	0.0534275	0.436024
								629	0.0169581	0.103018
								630	-0.263127	0.3555
								631	-0.0657967	0.239923
								632	0.0758027	0.101984
								633	0.00471911	0.0296067
								634	0.248467	0.833593
								635	-0.152495	0.884229
								636	-0.0883667	0.0713276
								637	0.0271067	0.0898749
								638	0.187791	1.44284
								639	0.0785555	0.128373
								640	0.570523	0.775519
								641	-0.180894	0.729055
								642	-0.215251	0.263076
								643	0.0032865	0.0149057
								644	-0.0241487	0.0908218
								645	-0.269022	0.933518
								646	-0.0341263	0.116041
								647	0.119171	0.493344
								648	0.155583	0.192234
								649	-0.300681	0.69493
								650	-0.0408685	0.0444596
								651	-0.12268	0.181279
								652	0.0508731	0.137677
								653	-0.326422	1.2761
								654	-0.16266	1.16583
								655	-0.162979	0.189451
								656	-0.0320328	0.130764
								657	-0.226045	2.60909
								658	0.232607	0.127316
								659	-0.0365354	0.184125
								660	-0.000758161	0.00479759
								661	-0.253433	1.22122
								662	0.20277	0.37417
								663	-0.0099208	0.0555789
								664	0.389483	1.33222
								665	0.023556	0.0724852
								666	-0.0901439	0.206338
								667	-0.347717	1.23734
								668	-0.0388469	0.174486
								669	-0.166297	0.951537
								670	-0.509692	0.446674
								671	-0.0862912	0.483164
								672	-0.0507705	0.12995
								673	0.398624	0.774936
								674	-0.157834	0.372681
								675	-0.0115157	0.143814
								676	-0.100477	0.28438
								677	0.123531	1.02223
								678	0.570624	1.01303
								679	-0.0732035	0.467308
								680	0.0116714	0.0391967
								681	-0.262136	1.32956
								682	-0.0602247	0.941727
								683	-0.0801265	0.0891957
								684	-0.154546	0.266099
								685	0.0902504	0.526
								686	-0.0685657	0.360581
								687	-0.0669302	0.366043
								688	-0.0867535	0.849971
								689	0.0978222	0.239182
								690	-0.379081	0.633356
								691	0.0593735	0.0868831
								692	0.24936	0.136159
								693	-0.0756534	0.566593
								694	-0.343892	0.603331
								695	-0.0854401	0.357805
								696	-0.127671	0.254439
								697	-0.0516379	0.0758577
								698	-0.236242	0.19205
								699	-0.00724262	0.00337625
								700	0.104193	0.158402
								701	0.0805163	0.0774545
								702	-0.225882	0.374642
								703	-0.677867	0.922709
								704	0.0571267	0.134248
								705	0.128334	0.480832
								706	-0.0794485	0.330255
								707	0.116246	0.226287
								708	-0.104646	0.552788
								709	0.362958	0.727786
								710	-0.0196056	0.0700869
								711	-0.0719641	0.675399
								712	0.0288565	0.165257
								713	0.608268	0.363248
								714	-0.639319	0.490753
								715	0.341689	0.322043
								716	-0.285744	0.792242
								717	-0.299161	0.678262
								718	0.0344826	0.129714
								719	-0.0898868	0.670095
								720	-0.0182993	0.0244585
								721	0.214752	0.438119
								722	0.0621184	0.29487
								723	0.00885828	0.0309598
								724	-0.102276	0.379769
								725	0.452426	1.49893
								726	0.280644	1.6017
								727	-0.295968	0.294191
								728	-0.471099	0.694624
								729	0.109114	0.816729
								730	-0.110699	0.609167
								731	-0.0648828	0.0562614
								732	-0.216548	1.45683
								733	-0.0197504	0.0500008
								734	0.106995	0.0991436
								735	0.146155	1.07948
								736	0.0947293	0.255713
								737	0.0864641	0.208852
								738	0.267414	0.939099
								739	0.28691	0.419301
								740	-0.165919	0.565049
								741	0.433872	0.57413
								742	0.0648637	0.329888
								743	0.448226	0.407596
								744	-0.478125	0.2916
								745	-0.223607	1.59037
								746	-0.0818054	0.589451
								747	-0.0863644	0.240933
								748	-0.0530607	0.282908
								749	0.0842409	0.0715499
								750	-0.17128	0.307169
								751	-0.304028	0.404701
								752	-0.258536	0.790063
								753	-0.0284941	0.167367
								754	-0.0524565	0.136081
								755	-0.234172	0.113233
								756	-0.279887	0.178422
								757	-0.471894	0.397436
								758	-0.138072	0.18284
								759	0.0388989	0.076848
								760	0.025591	0.127461
								761	0.199505	0.807113
								762	-0.131637	0.122124
								763	-0.395804	0.364848
								764	-0.171347	0.1587
								765	0.149515	0.902545
								766	-0.0237051	0.107489
								767	-0.177072	0.942731
								768	-0.110311	0.124923
								769	-0.0909996	0.462689
								770	0.328878	0.290004
								771	-0.39787	0.387978
								772	-0.197245	0.134722
								773	-0.235905	0.172759
								774	0.0299056	0.048736
								775	-0.477289	0.856646
								776	-0.265886	0.998027
								777	-0.0977848	0.0601041
								778	-0.219332	0.560035
								779	-0.092773	0.580556
								780	-0.320522	0.913337
								781	0.470316	1.37179
								782	-0.189513	1.10335
								783	0.636983	1.02373
								784	-0.194811	1.3797
								785	0.111737	0.58538
								786	0.35011	1.12985
								787	-0.151104	0.347554
								788	-0.259181	0.523655
								789	-0.158382	0.313169
								790	-0.358052	0.951854
								791	-0.198302	1.10293
								792	-0.087541	0.357834
								793	0.207979	1.03835
								794	-0.120272	0.554304
								795	0.280074	1.24621
								796	0.0709838	0.264571
								797	-0.273168	0.762814
								798	-0.25613	0.952879
								799	0.106245	0.143811
								800	-0.563488	0.606202
								801	-0.662624	0.473462
								802	-0.408437	0.50806
								803	0.0552996	0.145647
								804	0.00576469	0.0185666
								805	-0.0551707	0.222422
								806	0.0275289	0.0830532
								807	0.0949948	0.0569038
								808	0.174707	0.266647
								809	-0.307367	0.616177
								810	-0.121338	0.582023
								811	-0.192188	0.612847
								812	0.643196	0.463686
								813	-0.352051	0.985548
								814	-0.530069	0.607248
								815	-0.0379526	0.177037
								816	-0.0749156	0.39719
								817	-0.0473391	0.17143
								818	-0.0964682	0.435048
								819	0.110497	0.231753
								820	0.131671	0.352966
								821	-0.206186	0.450186
								822	0.419206	1.47119
								823	0.0151365	0.0388187
								824	0.149893	0.39738
								825	-0.000156303	0.000378487
								826	-0.0783208	0.16027
								827	-0.0307554	0.124865
								828	-0.040035	0.155301
								829	0.0160843	0.0727861
								830	-0.265915	1.60272
								831	-0.0319288	0.264086
								832	-0.411481	0.378999
								833	0.224079	1.9087
								834	0.571768	1.66866
								835	0.173737	0.637452
								836	-0.162699	0.359849
								837	-0.11716	0.272906
								838	-0.0244091	0.0427312
								839	-0.0118626	0.0175793
								840	0.0206901	0.0537756
								841	-0.224401	0.349432
								842	0.00624113	0.00920923
								843	-0.132201	0.475751
								844	-0.228768	0.467502
								845	-0.175961	0.897012
								846	0.226964	0.7915
								847	0.18212	0.461295
								848	0.238511	0.643269
								849	-0.0505568	0.129949
								850	0.077756	0.123533
								851	0.264341	0.626744
								852	0.38795	0.895139
								853	-0.124742	0.964363
								854	-0.0511719	0.103711
								855	0.0365877	0.0564681
								856	0.159043	0.134696
								857	0.332001	1.31082
								858	-0.0428987	0.0981823
								859	0.0603345	0.0645325
								860	-0.0766426	0.0503664
								861	-0.0731018	0.364654
								862	-0.160451	3.71561
								863	-0.325058	2.72567
								864	-0.0682522	0.51244
								865	-0.0999644	0.05532
								866	0.380064	0.215356
								867	0.0606318	0.161749
								868	-0.109733	0.251435
								869	-0.380534	0.644265
								870	0.0178001	0.016741
								871	-0.0597642	0.084145
								872	-0.12057	0.279432
								873	0.0820809	0.658286
								874	0.526686	1.01969
								875	-0.0714181	0.460264
								876	-0.0359058	0.0356614
								877	-0.0803863	0.382383
								878	0.00685887	0.0106131
								879	0.855018	1.06821
								880	-0.228531	0.243285
								881	0.168934	0.101982
								882	0.24887	0.46805
								883	-0.642347	0.687251
								884	0.0290402	0.121228
								885	-0.0168919	0.0866733
								886	0.010465	0.0504791
								887	-0.101018	0.694484
								888	0.112664	0.931412
								889	-0.049229	0.102568
								890	0.0975783	0.54254
								891	-0.0453643	0.124241
								892	-0.055247	0.303405
								893	-0.0525632	0.240989
								894	0.116521	0.498562
								895	0.0298495	0.0746639
								896	-0.39302	0.704996
								897	0.253494	1.22891
								898	-0.0623971	0.265757
								899	-0.103256	0.98724
								900	-0.183807	1.77138
								901	0.148979	0.397125
								902	0.146369	0.460506
								903	-0.0675852	0.206119
								904	-0.16081	0.687604
								905	-0.333031	1.07733
								906	0.0827815	0.48048
								907	-0.108599	0.470239
								908	0.0954693	0.328247
								909	-0.117503	0.106204
								910	-0.282116	0.294926
								911	-0.455004	0.721758
								912	0.379778	1.16592
								913	-0.0359012	0.132655
								914	-0.0563955	0.327758
								915	-0.104234	0.876824
								916	-0.107813	0.0665146
								917	0.0691938	0.143965
								918	-0.0774461	0.880814
								919	0.0274909	0.0295441
								920	0.130349	0.481309
								921	-0.0430054	0.158574
								922	-0.472889	0.614562
								923	-0.0272773	0.0204757
								924	-0.416276	1.95411
								925	0.053375	0.346834
								926	-0.285594	0.248125
								927	0.141425	0.413997
								928	0.00704513	0.0205298
								929	0.0740558	0.144553
								930	-0.330909	0.504599
								931	-0.185571	0.366888
								932	0.0492025	0.345256
								933	-0.120823	0.293277
								934	-0.0815383	0.106022
								935	0.197633	0.916882
								936	-0.259721	1.02284
								937	-0.122688	0.587958
								938	0.164711	0.742996
								939	0.00932204	0.0335749
								940	-0.0323307	0.178857
								941	-0.123245	0.457206
								942	-0.0531135	0.213913
								943	0.0797861	0.0738091
								944	0.230143	0.532736
								945	-0.0718477	0.209456
								946	0.127581	0.819344
								947	0.0120175	0.0255803
								948	0.254139	0.934235
								949	-0.384022	0.380477
								950	-0.126742	1.34317
								951	0.0862711	0.48668
								952	-0.541817	0.598064
								953	-0.17303	0.424366
								954	0.365424	1.19131
								955	0.251129	1.68224
								956	-0.0745174	0.382408
								957	0.0975632	0.367337
								958	-0.106678	0.284755
								959	-0.0636659	0.126842
								960	-0.268882	0.513873
								961	0.558535	0.352408
								962	-0.0186996	0.092392
								963	-0.0318575	0.0322028
								964	-0.245432	0.296052
								965	-0.00300831	0.00923051
								966	-0.12032	0.334034
								967	-0.105224	0.294989
								968	-0.059234	0.133523
								969	0.194792	0.837856
								970	-0.281433	0.373432
								971	-0.0118255	0.00653098
								972	-0.0024593	0.00748989
								973	-0.0398277	0.237355
								974	-0.28735	0.266261
								975	0.0493846	0.281533
								976	-0.0958171	0.0688339
								977	-0.0158831	0.021152
								978	-0.428818	0.417747
								979	-0.364667	0.729939
								980	0.094683	0.209486
								981	0.0384012	0.151112
								982	-0.162007	1.05522
								983	0.326889	0.471391
								984	-0.00635166	0.0204531
								985	0.10737	0.0523958
								986	-0.179103	0.144255
								987	-0.0675514	0.076692
								988	-0.273649	0.340346
								989	0.124565	0.205951
								990	0.0194106	0.0234439
								991	-0.356521	0.378727
								992	0.0747309	0.3217
								993	0.0180994	0.042045
								994	-0.332355	1.61522
								995	-0.0851604	0.159652
								996	0.421234	1.00937
								997	0.13917	0.922936
								998	0.069322	0.317868
								999	0.0788086	0.270684
								1000	0.0627296	0.183784
								1001	-0.482915	0.421972
								1002	0.149918	0.509851
								1003	0.152155	0.223712
								1004	-0.0254549	0.0654684
								1005	-0.288535	0.552296
								1006	-0.277625	0.181626
								1007	-0.245189	1.07272
								1008	0.121265	0.370566
								1009	-0.00419462	0.0119946
								1010	-0.0818252	0.0874812
								1011	-0.0947424	0.406275
								1012	0.0513002	0.290881
								1013	0.125043	1.00526
								1014	0.139913	0.729541
								1015	0.24525	0.221445
								1016	-0.0952732	0.386963
								1017	0.140128	0.437055
								1018	0.103078	0.256799
								1019	0.303058	1.78323
								1020	0.0666581	0.131857
								1021	-0.0423079	0.255457
								1022	-0.0725491	0.287775
								1023	0.245651	2.19972
								1024	0.0906493	0.320148
								1025	0.286222	0.216085
								1026	0.0291241	0.0269761
								1027	-0.047299	0.0535277
								1028	-0.212007	0.390428
								1029	0.351692	1.40863
								1030	-0.0287835	0.0715649
								1031	0.403628	0.507555
								1032	0.022203	0.0418182
								1033	-0.139557	0.372823
								1034	-0.152391	0.428001
								1035	-0.352906	1.76373
								1036	-0.241038	0.170859
								1037	-0.230478	0.12126
								1038	-0.358832	0.77143
								1039	0.021247	0.0437466
								1040	0.0998197	0.347416
								1041	0.0782304	0.327555
								1042	-0.13952	1.13765
								1043	0.0158018	0.0532999
								1044	-0.17408	0.101001
								1045	-0.393224	0.556762
								1046	0.194135	0.361142
								1047	0.265815	0.960171
								1048	-0.0234952	0.107808
								1049	-0.113207	0.648457
								1050	-0.0391662	0.0709482
								1051	-0.657376	1.05762
								1052	-0.274962	0.51986
								1053	0.359771	1.02607
								1054	-0.127904	0.244514
								1055	0.207656	0.527091
								1056	0.260305	1.07621
								1057	-0.168134	0.196419
								1058	-0.0976181	0.0626559
								1059	0.0470839	0.0351331
								1060	-0.0444221	0.805924
								1061	0.190946	0.104137
								1062	-0.193345	1.24236
								1063	-0.12425	0.585101
								1064	0.650665	0.542306
								1065	0.126526	0.168243
								1066	-0.0623233	0.18807
								1067	-0.0639567	0.119837
								1068	-0.0558376	0.57973
								1069	-0.150326	0.123042
								1070	-0.32263	0.306215
								1071	0.0383482	0.177241
								1072	0.310895	1.59673
								1073	-0.0603616	0.159502
								1074	0.0502227	0.250534
								1075	-0.335079	0.793073
								1076	-0.395804	1.32617
								1077	-0.259153	0.378296
								1078	-0.176532	0.739614
								1079	-0.154278	0.280553
								1080	0.218087	0.752595
								1081	-0.0325779	0.290229
								1082	0.121479	0.671267
								1083	-0.250917	1.71796
								1084	-0.20404	1.26256
								1085	0.0772554	0.288609
								1086	0.235706	0.870303
								1087	-0.015204	0.0424806
								1088	0.0816886	0.264263
								1089	0.06104	0.278764
								1090	0.302747	0.423954
								1091	-0.517035	0.609748
								1092	-0.0911036	0.434364
								1093	0.0469787	0.42123
								1094	0.0272758	0.20647
								1095	-0.291747	0.939244
								1096	-0.0578635	0.149094
								1097	-0.327051	1.1624
								1098	-0.101183	0.51377
								1099	-0.0722205	0.290673
								1100	0.180982	0.342215
								1101	-0.219739	0.476765
								1102	-0.0170525	0.0794678
								1103	-0.119517	0.988684
								1104	-0.0384816	0.0887687
								1105	0.0273226	0.0853703
								1106	0.0550539	0.155093
								1107	-0.213685	0.253848
								1108	-0.0619339	0.277524
								1109	-0.0826428	0.0448996
								1110	0.079653	0.127861
								1111	-0.108781	0.518417
								1112	0.511312	0.991147
								1113	0.0370363	0.0909403
								1114	0.15441	0.552905
								1115	-0.138326	0.266161
								1116	-0.274343	0.528
								1117	0.125588	0.20948
								1118	-0.134302	0.518604
								1119	-0.156271	0.288545
								1120	-0.234032	0.635613
								1121	0.225888	0.964502
								1122	-0.0718208	0.117001
								1123	-0.459609	2.07608
								1124	-0.228079	0.351723
								1125	0.0938273	0.162916
								1126	0.506495	0.271841
								1127	0.362806	0.377882
								1128	-0.133808	0.264982
								1129	-0.450426	0.766584
								1130	-0.117855	0.201388
								1131	-0.241354	0.301913
								1132	0.0321002	0.114867
								1133	0.348444	0.228009
								1134	-0.183482	0.270038
								1135	-0.0773557	0.098843
								1136	0.015276	0.0703041
								1137	0.0305066	0.214448
								1138	0.104427	0.528425
								1139	0.0538846	0.305878
								1140	0.0781039	0.357243
								1141	0.241491	0.778074
								1142	0.0766725	0.375916
								1143	0.195575	0.877271
								1144	-0.0225908	0.0601479
								1145	-0.193741	0.307445
								1146	-0.00249516	0.0120857
								1147	0.111136	0.605591
								1148	0.0364983	0.250009
								1149	-0.184648	1.25461
								1150	0.0491822	0.434093
								1151	0.0393435	0.222093
								1152	0.173561	0.571748
								1153	-0.30292	0.68872
								1154	-0.0831866	0.307556
								1155	0.145608	0.857865
								1156	0.138986	0.0690257
								1157	-0.0161268	0.039678
								1158	-0.121344	0.887639
								1159	-0.289765	1.20958
								1160	-0.154644	0.140039
								1161	0.257391	0.508848
								1162	-0.131575	0.408048
								1163	-0.354835	0.651857
								1164	0.191531	0.684537
								1165	-0.0417154	0.253065
								1166	0.0387005	0.0181761
								1167	-0.081794	0.14104
								1168	-0.0660835	0.0362326
								1169	-0.176465	0.121403
								1170	-0.319488	0.23742
								1171	0.0366632	0.0411044
								1172	-0.276638	0.589321
								1173	0.0570349	0.341957
								1174	-0.0170171	0.0289171
								1175	0.0112886	0.0216423
								1176	0.19497	1.42306
								1177	0.0489236	0.212974
								1178	0.0883828	0.263841
								1179	-0.0260732	0.0675637
								1180	0.0751186	0.226691
								1181	0.250256	1.19476
								1182	0.0519896	0.163776
								1183	-0.156252	1.18934
								1184	-0.138978	0.0864548
								1185	0.0907606	0.194972
								1186	-0.109819	0.812157
								1187	-0.0576265	0.220552
								1188	0.0910992	0.533274
								1189	-0.00315863	0.00302119
								1190	-0.0298676	0.159122
								1191	-0.0151161	0.0276364
								1192	-0.335217	0.254143
								1193	-0.228279	0.528975
								1194	-0.0116333	0.0192978
								1195	0.0513022	0.159729
								1196	0.0819383	0.313689
								1197	0.323985	1.00017
								1198	-0.387887	0.351947
								1199	-0.342394	0.48859
								1200	-0.19008	0.810307
								1201	-0.154786	0.472036
								1202	0.150056	0.394884
								1203	-0.0600823	0.149539
								1204	-0.116952	0.590953
								1205	0.00935201	0.0221926
								1206	-0.123493	0.698724
								1207	0.487845	1.13383
								1208	0.655468	1.29678
								1209	0.305325	0.187473
								1210	0.194568	0.553409
								1211	0.0769297	0.194203
								1212	0.0295731	0.062326
								1213	0.165407	0.547582
								1214	-0.0705615	0.316965
								1215	-0.109854	0.341872
								1216	0.0272839	0.106204
								1217	-0.244192	2.3279
								1218	-0.161105	0.342437
								1219	0.454463	0.260756
								1220	0.0192631	0.0449592
								1221	-0.0962192	0.235428
								1222	-0.653483	0.977208
								1223	0.139544	0.524461
								1224	-0.12074	0.231437
								1225	-0.0764043	0.197783
								1226	-0.32725	0.440119
								1227	-0.0776393	0.0395711
								1228	-0.305764	0.231898
								1229	-0.101767	0.309791
								1230	-0.161315	0.604113
								1231	-0.146292	1.15381
								1232	-0.0805654	0.167377
								1233	0.317988	1.67255
								1234	-0.235442	0.584225
								1235	-0.0795942	0.113204
								1236	0.216684	1.02054
								1237	0.155632	0.340166
								1238	-0.00962035	0.0196828
								1239	0.269919	0.508391
								1240	0.174662	0.807898
								1241	-0.0395791	0.133476
								1242	0.342973	2.80967
								1243	0.00224941	0.00823645
								1244	0.321668	0.150009
								1245	0.201099	1.44134
								1246	0.0176805	0.0362978
								1247	-0.208676	0.234988
								1248	0.143365	0.173362
								1249	-0.116656	0.952138
								1250	0.172968	0.338539
								1251	-0.0662826	0.234971
								1252	0.0759212	0.232258
								1253	0.0525856	0.0554939
								1254	-0.290748	1.60999
								1255	-0.290909	1.15541
								1256	0.00821044	0.0282313
								1257	0.0863967	0.62713
								1258	0.270461	1.19506
								1259	-0.110651	0.0720213
								1260	-0.324811	0.256006
								1261	-0.343209	0.205119
								1262	0.0120679	0.00669967
								1263	-0.325324	0.362733
								1264	-0.585208	0.51533
								1265	-0.134083	0.126727
								1266	-0.17329	0.435587
								1267	0.0317924	0.137074
								1268	-0.487894	0.493028
								1269	0.118073	0.633668
								1270	-0.35684	0.542272
								1271	-0.41945	1.82334
								1272	-0.339077	0.60932
								1273	0.0476642	0.0421277
								1274	-0.165688	0.154246
								1275	-0.256081	0.26258
								1276	0.0611448	0.163101
								1277	-0.138866	0.0778217
								1278	-0.0887241	0.0584145
								1279	-0.0202221	0.046155
								1280	0.00313856	0.0086682
								1281	-0.0430416	0.184906
								1282	-0.148338	0.799555
								1283	0.282712	0.647369
								1284	-0.0195323	0.0154067
								1285	0.133941	0.430629
								1286	0.113451	0.318324
								1287	-0.175108	0.4454
								1288	-0.172023	0.141882
								1289	-0.00885296	0.0247815
								1290	0.0346926	0.228818
								1291	-0.0310091	0.0987302
								1292	-0.888557	1.13865
								1293	-0.0109771	0.0313764
								1294	-0.140954	0.340398
								1295	0.160046	0.602039
								1296	-0.34731	0.314061
								1297	-0.291446	0.524893
								1298	-0.0826016	0.188131
								1299	0.440603	0.264964
								1300	-0.541717	0.686741
								1301	0.459328	0.492999
								1302	-0.200817	0.282326
								1303	0.230678	1.08068
								1304	-0.0254091	0.198597
								1305	0.00653091	0.0262788
								1306	-0.164133	0.342094
								1307	-0.108908	0.51757
								1308	-0.0196815	0.0404435
								1309	0.0221102	0.0410236
								1310	-0.356486	0.776591
								1311	-0.044016	0.149899
								1312	-0.344042	2.09505
								1313	0.0485448	0.0912808
								1314	0.0799997	0.122835
								1315	-0.0638726	1.12877
								1316	0.205147	0.92123
								1317	0.0944222	0.153057
								1318	0.192435	0.139871
								1319	-0.201466	0.235943
								1320	-0.198462	0.636771
								1321	-0.0277836	0.12718
								1322	0.0467422	0.171306
								1323	0.114707	0.314838
								1324	0.0338528	0.125415
								1325	0.0977363	0.0572864
								1326	0.838734	0.554874
								1327	-0.0215365	0.0355227
								1328	-0.00373548	0.016032
								1329	0.217407	0.104269
								1330	-0.165168	0.157966
								1331	0.0689596	0.239255
								1332	0.0497272	0.0370971
								1333	0.314719	0.901805
								1334	0.00809761	0.0305006
								1335	-0.155536	1.99431
								1336	-0.0417945	0.0574665
								1337	-0.170833	0.517343
								1338	-0.173422	0.894944
								1339	0.309122	1.47446
								1340	-0.215316	0.362907
								1341	-0.0208446	0.0772892
								1342	0.022142	0.0912366
								1343	0.1352	1.09972
								1344	0.14993	1.10862
								1345	0.255929	0.789289
								1346	0.380726	0.398523
								1347	0.196327	0.296501
								1348	-0.0546837	0.199209
								1349	0.304938	0.175926
								1350	0.184806	0.292272
								1351	0.436923	0.299411
								1352	-0.310353	0.41643
								1353	0.0347732	0.148194
								1354	0.0890585	0.0908023
								1355	-0.203958	0.175325
								1356	-0.0525033	0.122294
								1357	0.0259865	0.0681466
								1358	-0.0363732	0.0477276
								1359	-0.336401	1.27748
								1360	-0.093495	0.0881484
								1361	0.0731169	0.38451
								1362	-0.0889803	0.569303
								1363	0.0708075	0.284169
								1364	0.0816808	0.427461
								1365	0.10962	0.217715
								1366	-0.144862	0.381892
								1367	0.42255	2.40837
								1368	0.171434	0.173375
								1369	-0.683048	0.997799
								1370	-0.0588288	0.194713
								1371	0.121224	0.620771
								1372	-0.198351	0.678037
								1373	-0.137038	0.105006
								1374	-0.202982	0.993161
								1375	0.240916	0.20217
								1376	-0.140523	0.103163
								1377	0.172523	0.38094
								1378	-0.259581	0.46588
								1379	-0.129138	1.10351
								1380	0.184326	0.336122
								1381	0.0378396	0.0897739
								1382	-0.301824	0.769614
								1383	-0.0934807	0.063977
								1384	-0.0128005	0.0220337
								1385	0.362919	2.40997
								1386	0.112549	0.334127
								1387	-0.238476	0.825625
								1388	0.145276	0.501995
								1389	-0.215818	0.524859
								1390	-0.099473	0.351322
								1391	0.0793011	0.286454
								1392	-0.33248	1.28704
								1393	0.0265362	0.0653325
								1394	0.0297425	0.062609
								1395	0.687893	1.05886
								1396	-1.04305	0.748459
								1397	0.105416	0.16925
								1398	-0.0135644	0.0281219
								1399	-0.192538	0.785349
								1400	0.0101906	0.030734
								1401	-0.0453528	0.0457184
								1402	-0.239817	0.756979
								1403	0.0105475	0.0338777
								1404	-0.0298427	0.125134
								1405	-0.421004	0.884816
								1406	-0.0273489	0.124857
								1407	0.103418	0.584438
								1408	-0.0870583	0.0427239
								1409	0.474117	0.776667
								1410	-0.143444	0.555549
								1411	-0.207464	0.280483
								1412	-0.157547	0.154796
								1413	-0.0786132	0.0551228
								1414	-0.291558	0.444802
								1415	0.0820708	0.393009
								1416	0.0769326	0.141419
								1417	0.253396	0.814306
								1418	-0.109383	0.826419
								1419	-0.121521	0.529119
								1420	0.256414	0.86597
								1421	0.10284	0.748255
								1422	0.0561788	0.0740074
								1423	-0.142143	1.10067
								1424	-0.0654037	0.337488
								1425	-0.0239227	0.126972
								1426	0.0102769	0.0228017
								1427	0.0736492	0.210222
								1428	-0.147122	0.609292
								1429	0.18778	0.986367
								1430	0.0926396	0.343999
								1431	0.220273	0.692384
								1432	-0.0752492	0.751527
								1433	-0.0416	0.1232
								1434	-0.114829	0.752221
								1435	0.0352471	0.383874
								1436	0.0323864	0.342036
								1437	0.0732222	0.534403
								1438	-0.117611	0.398722
								1439	0.455743	0.614291
								1440	-0.0167871	0.055919
								1441	0.0403934	0.144683
								1442	-0.0604767	0.3158
								1443	-0.0526549	0.123762
								1444	0.0316111	0.188243
								1445	0.0664571	0.436455
								1446	-0.0720775	0.51352
								1447	-0.0523506	0.113095
								1448	-0.191311	0.84241
								1449	0.0522958	0.280475
								1450	-0.192953	0.925701
								1451	-0.152208	0.637262
								1452	0.1947	0.704779
								1453	0.00946969	0.0230875
								1454	-0.000169252	0.000412747
								1455	-0.255295	1.89863
								1456	0.101497	0.622133
								1457	0.0575958	0.223574
								1458	0.20305	0.884628
								1459	0.0528427	0.386914
								1460	0.0792084	0.227266
								1461	0.0502159	0.349697
								1462	-0.109186	0.218652
								1463	-0.150758	0.522661
								1464	-0.15061	0.111334
								1465	0.0666506	0.137085
								1466	0.109929	0.267577
								1467	0.0472582	0.102717
								1468	0.159053	0.727456
								1469	-0.0886195	0.172295
								1470	0.444611	1.15254
								1471	0.0304469	0.0145183
								1472	-0.0740886	0.48843
								1473	-0.0842857	0.184249
								1474	0.0410743	0.224996
								1475	-0.247609	0.456271
								1476	-0.427344	0.257204
								1477	-0.0313186	0.110688
								1478	-0.194447	0.786234
								1479	0.262679	0.704112
								1480	-0.0097873	0.0280198
								1481	-0.0879423	0.372528
								1482	-0.267963	1.20459
								1483	0.0272433	0.0491868
								1484	-0.020973	0.0662824
								1485	0.0796502	0.532254
								1486	-0.071461	0.0574746
								1487	0.237985	1.45701
								1488	-0.0486401	0.289272
								1489	-0.299568	0.607033
								1490	0.145328	0.479743
								1491	-0.0948898	0.301446
								1492	-0.158219	0.365982
								1493	-0.157055	0.445107
								1494	-0.0304288	0.220123
								1495	-0.0390058	0.0386475
								1496	-0.119474	0.281364
								1497	-0.11491	0.064948
								1498	-0.00274611	0.0125586
								1499	0.342048	1.16792
								1500	-0.0682593	0.121198
								1501	-0.190517	1.83212
								1502	0.0218086	0.102969
								1503	0.248088	1.23601
								1504	-0.137597	0.796445
								1505	0.0671384	0.172678
								1506	0.137774	1.13412
								1507	-0.0248795	0.0340873
								1508	-0.19159	0.108312
								1509	-0.30979	0.866104
								1510	0.0310765	0.139444
								1511	-0.339138	0.425971
								1512	-0.210908	0.496381
								1513	0.0895546	0.608869
								1514	-0.43851	0.513967
								1515	-0.484426	0.891016
								1516	-0.156576	1.05519
								1517	-0.0183837	0.0247148
								1518	0.00140873	0.00161412
								1519	0.188115	0.409612
								1520	-0.320846	1.31333
								1521	0.0299519	0.109526
								1522	-0.0328676	0.143964
								1523	-0.100125	0.392987
								1524	0.0134514	0.0540169
								1525	-0.575793	0.31522
								1526	-0.313467	1.09341
								1527	-0.208355	1.08904
								1528	-0.167317	1.28814
								1529	-0.120685	0.613419
								1530	0.0504082	0.0926857
								1531	0.0130822	0.11478
								1532	0.125299	0.329721
								1533	-0.00287396	0.00244267
								1534	-0.207378	0.550591
								1535	-0.131363	0.496535
								1536	0.140176	0.380811
								1537	0.202253	0.295677
								1538	-0.396553	0.777583
								1539	-0.0798027	0.304612
								1540	0.262751	0.371781
								1541	0.160539	0.880925
								1542	0.261391	1.96534
								1543	0.0928147	0.053872
								1544	0.502262	1.3182
								1545	0.192454	0.264765
								1546	-0.156213	0.315288
								1547	-0.394539	0.702175
								1548	-0.131101	0.589288
								1549	-0.386348	0.466408
								1550	-0.184832	0.729797
								1551	0.266271	0.48647
								1552	-0.293609	0.244571
								1553	-0.278579	0.67836
								1554	0.224439	0.857648
								1555	-0.0687375	0.289995
								1556	0.0137904	0.0259527
								1557	-0.158515	0.280372
								1558	-0.352266	0.633518
								1559	-0.130448	0.402432
								1560	0.00465752	0.00790691
								1561	-0.249916	0.709136
								1562	-0.148081	0.51233
								1563	-0.0963791	0.154281
								1564	-0.198903	0.63024
								1565	0.310195	0.191805
								1566	0.42865	0.376521
								1567	0.0390688	0.0483412
								1568	0.503469	0.643913
								1569	-0.415523	0.521432
								1570	0.0106428	0.0108545
								1571	-0.202911	0.179386
								1572	-0.26389	0.286568
								1573	0.198517	0.974886
								1574	-0.0791306	0.496997
								1575	-0.0690082	0.356164
								1576	0.0870391	0.116907
								1577	0.314634	0.892223
								1578	-0.395422	0.596251
								1579	0.0490656	0.0991076
								1580	0.0983126	0.292026
								1581	0.38165	0.488903
								1582	0.606728	1.13892
								1583	-0.107021	0.258891
								1584	-0.0443965	0.0982195
								1585	0.24462	0.981924
								1586	0.631627	0.312574
								1587	0.438867	1.22587
								1588	0.0059559	0.0156477
								1589	0.203877	1.07665
								1590	0.134565	1.23883
								1591	-0.0813928	0.122803
								1592	-0.135699	0.110825
								1593	0.182027	1.0011
								1594	-0.208869	1.08948
								1595	0.0295899	0.103138
								1596	0.153774	0.301398
								1597	-0.0387895	0.102845
								1598	0.0983597	0.0506422
								1599	0.269559	1.19771
								1600	0.250559	0.124074
								1601	-0.0684419	0.223873
								1602	0.502137	0.616673
								1603	0.315932	2.37615
								1604	0.243009	0.13605
								1605	-0.0368656	0.160345
								1606	-0.132998	0.782897
								1607	-0.0163411	0.0367235
								1608	-0.146002	0.180386
								1609	0.0507474	0.332144
								1610	-0.370659	0.293593
								1611	-0.310493	0.579883
								1612	0.103062	0.564774
								1613	-0.108735	0.439888
								1614	0.288909	0.810945
								1615	-0.119897	0.692623
								1616	-0.527281	0.505464
								1617	-0.157798	0.452229
								1618	0.451543	1.16878
								1619	0.347512	0.78407
								1620	-0.315232	0.647407
								1621	-0.0830399	0.831338
								1622	-0.467809	0.667936
								1623	-0.0619556	0.126238
								1624	-0.227682	0.434264
								1625	-0.187143	0.152087
								1626	0.0738664	0.046389
								1627	-0.59677	0.925044
								1628	0.512593	0.291137
								1629	-0.093882	0.348325
								1630	0.172115	0.636542
								1631	-0.0234937	0.0677513
								1632	-0.0103165	0.00761713
								1633	-0.258669	0.213913
								1634	0.0310954	0.0455758
								1635	-0.0497588	0.0540456
								1636	0.0695818	0.102683
								1637	0.0981103	0.28812
								1638	-0.0629636	0.448171
								1639	0.101374	0.0629862
								1640	0.119996	0.347761
								1641	-0.179822	0.103207
								1642	-0.0091704	0.00713281
								1643	-0.104011	0.311323
								1644	0.0607195	0.108198
								1645	-0.000532642	0.00144311
								1646	0.0701987	0.0960167
								1647	-0.0605588	0.158524
								1648	0.297215	0.621572
								1649	-0.0477965	0.172093
								1650	-0.245364	1.07618
								1651	-0.470436	1.73298
								1652	0.194277	0.117079
								1653	0.0639066	0.179339
								1654	-0.65193	0.863523
								1655	0.250451	0.516469
								1656	-0.261857	0.652463
								1657	0.183233	0.577759
								1658	-0.698291	0.542454
								1659	-0.172572	0.640056
								1660	0.148411	0.300143
								1661	-0.0225916	0.131299
								1662	-0.217163	2.25437
								1663	0.00660873	0.0318883
								1664	0.105748	0.0736326
								1665	-0.570751	0.632745
								1666	-0.146138	0.0906909
								1667	-0.4173	0.320137
								1668	0.12301	0.542775
								1669	0.073544	0.402848
								1670	-0.0457722	0.167483
								1671	-0.116096	0.613794
								1672	-0.120956	0.319705
								1673	-0.1092	0.228497
								1674	-0.382459	0.511833
								1675	-0.115646	0.503539
								1676	-0.214462	0.923047
								1677	0.0569894	0.24814
								1678	-0.0413072	0.236588
								1679	0.0281288	0.0922837
								1680	-0.432821	0.658612
								1681	0.513579	1.02323
								1682	-0.0998572	0.351517
								1683	-0.193821	0.34375
								1684	-0.0777394	0.334382
								1685	-0.113752	0.167054
								1686	-0.315745	0.714893
								1687	0.159486	0.466969
								1688	0.0401058	0.0535576
								1689	-0.160472	0.584251
								1690	-0.123156	0.171271
								1691	-0.0705773	0.534492
								1692	-0.172461	0.464036
								1693	0.0467882	0.115588
								1694	0.120235	0.20083
								1695	0.125386	0.894507
								1696	-0.13974	0.423018
								1697	-0.0574962	0.161261
								1698	-0.116556	0.761519
								1699	0.113092	0.241245
								1700	-0.143716	0.256545
								1701	-0.122343	0.0907058
								1702	-0.38586	0.69696
								1703	0.0842644	0.138443
								1704	-0.2599	2.70285
								1705	-0.204029	0.354175
								1706	0.280845	0.245474
								1707	-0.0943985	0.760489
								1708	0.173386	1.17621
								1709	0.34504	1.56375
								1710	-0.0763671	0.0680466
								1711	0.198545	0.467345
								1712	-0.308272	0.277152
								1713	-0.082071	0.385493
								1714	0.342278	0.468116
								1715	-0.187021	0.270022
								1716	-0.0374286	0.0186927
								1717	-0.203254	0.27406
								1718	-0.187247	0.375853
								1719	-0.294862	0.313668
								1720	-0.0173092	0.0545942
								1721	-0.257505	1.06779
								1722	-0.00821398	0.0433869
								1723	-0.0700055	1.15093
								1724	-0.382425	0.903285
								1725	-0.386856	0.814905
								1726	-0.0205072	0.0313957
								1727	-0.355582	0.405552
								1728	0.0215724	0.0265058
								1729	-0.241929	0.323296
								1730	-0.0821473	0.20559
								1731	-0.0633682	0.300194
								1732	-0.174277	0.576759
								1733	-0.365294	0.370157
								1734	-0.418624	0.530446
								1735	0.0874139	0.470142
								1736	0.135183	0.852376
								1737	-0.245364	0.492924
								1738	-0.358715	2.5156
								1739	-0.462396	0.366059
								1740	-0.316998	0.388378
								1741	0.0786441	0.322087
								1742	0.0323381	0.0955613
								1743	0.0546366	0.330223
								1744	-0.0433969	0.0236558
								1745	-0.109246	0.33296
								1746	0.235754	0.26598
								1747	0.0121053	0.0671617
								1748	0.669617	0.731736
								1749	-0.755953	1.00656
								1750	-0.173917	0.0990598
								1751	-0.220548	0.150057
								1752	-0.16658	0.297056
								1753	-0.230598	0.8041
								1754	0.0111688	0.0942851
								1755	-0.505761	0.743228
								1756	0.393803	1.38977
								1757	0.077794	0.305322
								1758	-0.320395	2.02745
								1759	-0.374738	0.754939
								1760	0.32497	0.978843
								1761	-0.17747	0.838046
								1762	-0.232358	1.82345
								1763	-0.0318774	0.265351
								1764	-0.676576	0.687487
								1765	0.0607492	0.144899
								1766	0.252774	0.475037
								1767	-0.0523012	0.0274233
								1768	-0.125466	0.448635
								1769	-0.241032	0.177238
								1770	-0.195291	0.754305
								1771	-0.119741	0.0683846
								1772	-0.228792	0.836083
								1773	0.073292	0.221695
								1774	0.114408	0.392269
								1775	-0.0310126	0.103096
								1776	0.317352	1.1393
								1777	-0.0348731	0.123712
								1778	-0.388594	0.436551
								1779	-0.440362	0.564763
								1780	-0.370186	1.27745
								1781	-0.370085	1.32475
								1782	-0.4001	1.88637
								1783	0.152495	0.301442
								1784	-0.538192	0.757916
								1785	-0.021352	0.0153246
								1786	-0.0620953	0.193079
								1787	-0.166021	0.242352
								1788	-0.108122	0.14823
								1789	-0.1556	0.121405
								1790	0.125176	0.0496526
								1791	-0.0605367	0.355739
								1792	-0.112592	0.103866
								1793	-0.0902907	0.301285
								1794	0.00904849	0.00705291
								1795	-0.148334	0.137592
								1796	0.0995568	0.930337
								1797	0.0060079	0.0240698
								1798	0.0353707	0.0552699
								1799	-0.220579	0.127233
								1800	-0.199044	0.18031
								1801	0.0223164	0.0781049
								1802	0.106156	0.482392
								1803	-0.245625	0.80766
								1804	-0.0354361	0.11384
								1805	-0.0131426	0.045362
								1806	-0.239733	0.53632
								1807	0.118419	0.686216
								1808	-0.201833	0.228171
								1809	0.176776	1.4119
								1810	0.0966512	0.605962
								1811	-0.267656	0.305036
								1812	-0.235461	0.621673
								1813	-0.0154576	0.042058
								1814	-0.283333	0.313443
								1815	-0.301143	0.420245
								1816	-0.249714	0.399001
								1817	-0.306673	0.446006
								1818	0.54326	0.287437
								1819	-0.196172	0.820499
								1820	0.184931	0.217627
								1821	0.100459	0.311325
								1822	-0.0231858	0.163909
								1823	-0.333537	0.505955
								1824	0.239015	1.36928
								1825	0.0278921	0.0974643
								1826	-0.067998	0.711462
								1827	-0.0421063	0.115874
								1828	-0.397045	0.929591
								1829	0.00441469	0.0229343
								1830	-0.159684	0.264281
								1831	0.0638204	0.146517
								1832	-0.0229368	0.0362042
								1833	-0.0742199	0.761456
								1834	-0.176177	0.984552
								1835	0.108602	0.0647068
								1836	-0.0897539	0.0670617
								1837	-0.0375368	0.0265415
								1838	0.065561	0.0425709
								1839	-0.433144	0.960428
								1840	0.0186658	0.0157177
								1841	0.196296	0.10028
								1842	-0.0421531	0.298761
								1843	-0.291983	0.531378
								1844	-0.310256	0.48389
								1845	-0.390544	0.368028
								1846	-0.109656	0.120494
								1847	-0.0967533	0.271122
								1848	0.277757	1.36866
								1849	-0.17412	0.414521
								1850	0.148562	0.696082
								1851	-0.297995	0.35045
								1852	0.01373	0.026681
								1853	-0.291119	0.300219
								1854	-0.363594	0.680037
								1855	-0.374317	0.403449
								1856	0.0252875	0.0486353
								1857	0.140701	0.0778354
								1858	-0.0765164	0.0721248
								1859	-0.049171	0.406694
								1860	0.0608392	0.234054
								1861	-0.108151	0.732376
								1862	0.0176413	0.00879801
								1863	-0.39325	0.502361
								1864	-0.38532	0.281452
								1865	-0.373687	0.664295
								1866	-0.232165	0.504891
								1867	0.26164	0.749325
								1868	0.0888804	0.359207
								1869	-0.0554357	0.0663018
								1870	-0.0849819	0.047095
								1871	-0.271235	0.159569
								1872	0.509125	0.300199
								1873	-0.0244221	0.0233289
								1874	0.130314	0.223526
								1875	0.219113	0.165248
								1876	-0.00834899	0.0589307
								1877	0.0964753	0.252395
								1878	-0.294064	0.549133
								1879	-0.0478833	0.0641161
								1880	0.0144435	0.0312469
								1881	0.00748309	0.0234228
								1882	-0.171452	0.391884
								1883	0.125159	0.68716
								1884	-0.115363	0.143844
								1885	-0.00279085	0.011496
								1886	0.11994	0.213834
								1887	-0.215219	0.260813
								1888	0.119279	0.0997388
								1889	-0.0014475	0.00116938
								1890	0.66543	0.398315
								1891	0.0376366	0.0599571
								1892	-0.0623014	0.148347
								1893	-0.177897	0.242762
								1894	0.198623	0.418059
								1895	-0.0249284	0.0166084
								1896	-0.00811538	0.0175226
								1897	0.181953	0.0925747
								1898	0.367581	1.09577
								1899	0.122617	0.163571
								1900	-0.232775	0.827314
								1901	-0.965298	0.515545
								1902	0.20215	0.205947
								1903	0.263897	0.550345
								1904	-0.122783	0.585374
								1905	-0.0367831	0.0652903
								1906	0.0646	0.490373
								1907	0.3963	1.08138
								1908	-0.114823	0.120687
								1909	0.0452096	0.212869
								1910	-0.0186824	0.0285824
								1911	-0.0600843	0.424793
								1912	-0.174037	0.948751
								1913	-0.123611	0.674191
								1914	0.0866039	0.403151
								1915	-0.0356247	0.190756
								1916	-0.22776	0.190381
								1917	0.446555	0.237784
								1918	0.327681	0.806207
								1919	-0.236198	0.180027
								1920	0.108176	0.680592
								1921	0.168453	0.333535
								1922	-0.345789	0.256152
								1923	0.384985	0.633022
								1924	-0.571685	1.05426
								1925	0.0327461	0.0163255
								1926	-0.0618068	0.309375
								1927	-0.0407681	0.0602236
								1928	0.0178243	0.11388
								1929	-0.491058	0.566973
								1930	-0.126217	0.434382
								1931	0.0518752	0.166065
								1932	0.031043	0.106012
								1933	0.0174042	0.0887966
								1934	0.0871859	0.226178
								1935	0.103473	0.211693
								1936	0.459212	1.67839
								1937	-0.148391	0.735698
								1938	-0.128794	0.523087
								1939	0.0193771	0.033287
								1940	-0.143117	0.512455
								1941	-0.0670472	0.320176
								1942	0.112363	0.0720848
								1943	0.061555	0.175112
								1944	-0.108347	0.283376
								1945	-0.0159371	0.108859
								1946	-0.273788	0.199151
								1947	-0.153968	0.14587
								1948	0.4353	3.04264
								1949	-0.336693	0.555445
								1950	-0.165508	1.02157
								1951	-0.0889461	1.18489
								1952	-0.680579	0.418396
								1953	-0.547701	0.585665
								1954	0.0113198	0.0421785
								1955	-0.267609	0.258306
								1956	-0.30346	0.43682
								1957	-0.0572377	0.0836195
								1958	0.0866579	0.661415
								1959	-0.198343	0.421559
								1960	0.109301	0.463259
								1961	0.155002	0.724578
								1962	-0.434946	0.809837
								1963	0.190973	0.475274
								1964	-0.0470585	0.137109
								1965	0.124745	0.558775
								1966	-0.431644	0.626925
								1967	0.16563	0.871479
								1968	-0.191162	0.890624
								1969	0.368309	0.296455
								1970	-0.170825	0.779826
								1971	-0.0228309	0.0651006
								1972	0.0731197	0.194075
								1973	-0.0813984	0.248214
								1974	-0.380349	0.674613
								1975	-0.278846	0.797818
								1976	-0.0136559	0.0800543
								1977	0.0743096	0.0986267
								1978	-0.0192948	0.0345477
								1979	0.041153	0.0854416
								1980	-0.823993	1.07064
								1981	-0.11682	0.228237
								1982	0.161567	0.695698
								1983	0.0679706	0.175312
								1984	-0.0441255	0.274001
								1985	-0.32062	0.804537
								1986	0.0422032	0.099805
								1987	0.144952	0.253094
								1988	-0.091243	0.188128
								1989	-0.00428738	0.00738292
								1990	-0.115465	0.625056
								1991	0.163291	0.286004
								1992	0.0162843	0.0991937
								1993	-0.0633241	0.0900591
								1994	0.0242964	0.0907918
								1995	0.166013	0.225305
								1996	-0.275162	0.470734
								1997	0.278167	0.205199
[truncated: 5,210 more rows]

## Sheet: Fig 1B
Increased				Decreased				Unchanged
	Difference (Log 2)	Significance (-Log P-Value)			Difference (Log 2)	Significance (-Log P-Value)			Difference (Log 2)	Significance (-Log P-Value)
0	3.47206	8.93189		0	-1.6482	5.66802		0	-0.183959	1.14169
1	4.33461	7.99625		1	-1.32758	5.31683		1	0.134343	0.0727195
2	2.52936	7.99408		2	-0.749599	3.38475		2	0.208611	0.202661
3	3.92098	7.69635		3	-0.64699	3.32419		3	-0.37065	0.391223
4	3.16521	7.63842		4	-0.597737	3.09965		4	0.0192218	0.0749985
5	4.52014	7.5283		5	-0.824569	2.85902		5	0.201582	0.137209
6	1.51759	7.51687		6	-0.62886	2.8428		6	-0.211879	1.1113
7	4.0511	7.34695		7	-1.05452	2.60264		7	0.694151	0.413226
8	3.32212	7.31935		8	-1.06477	2.42522		8	-0.136188	0.123913
9	2.72211	7.24606		9	-0.696139	2.28978		9	0.173481	0.0980745
10	2.00502	6.93236		10	-0.645061	2.23732		10	0.177683	0.0868045
11	2.11704	6.87333		11	-0.793796	2.05061		11	-0.512316	0.673
12	2.73071	6.35928		12	-0.688844	1.93265		12	0.260824	0.329262
13	2.51575	6.14397		13	-0.699517	1.87503		13	0.242645	0.114436
14	2.9537	6.14058		14	-0.75834	1.87474		14	0.241692	0.470395
15	1.46133	5.95296		15	-0.760328	1.85474		15	0.113207	0.119212
16	1.68241	5.86685		16	-0.645084	1.81281		16	-0.26623	2.5874
17	0.905734	5.72344		17	-0.739866	1.75952		17	0.0279224	0.0228561
18	1.85879	5.53196		18	-0.68744	1.66737		18	0.48485	0.47472
19	2.44869	5.43934		19	-1.03399	1.57851		19	0.154526	0.261861
20	2.40161	5.20881		20	-0.664309	1.5632		20	-0.0694011	0.198447
21	0.617163	5.10235		21	-0.618715	1.52782		21	-0.107103	0.168102
22	0.837751	4.97762		22	-1.0135	1.4762		22	-0.0275635	0.0175767
23	0.955514	4.8965		23	-0.812546	1.45809		23	-0.152671	0.911998
24	1.32809	4.76101		24	-0.844299	1.40676		24	0.0689815	0.163462
25	2.02695	4.64693		25	-0.778777	1.39148		25	-0.146504	0.270067
26	1.22929	4.30536		26	-0.728594	1.36617		26	0.769687	0.398665
27	0.873648	4.175		27	-0.914332	1.33868		27	-0.0616281	0.101209
28	0.798807	3.57868		28	-0.641375	1.3319		28	0.39269	0.646159
29	1.06491	3.53624		29	-0.804268	1.31875		29	0.0264845	0.219217
30	1.02157	3.50342						30	-0.000275061	0.00144769
31	0.881929	3.45819						31	0.0170481	0.0150376
32	0.630787	3.45025						32	0.192369	0.186065
33	0.890428	3.06796						33	-0.123189	1.3352
34	1.08244	2.84708						34	-0.176464	0.119384
35	0.660624	2.81954						35	0.120189	0.146981
36	1.95193	2.73451						36	0.0256659	0.111758
37	0.77644	2.55338						37	0.364716	0.426981
38	1.09976	2.43567						38	-0.0646198	0.421979
39	1.29196	2.39615						39	-0.270453	0.244478
40	0.607533	2.38749						40	0.423059	0.24995
41	1.22757	2.3614						41	0.0409691	0.144707
42	0.635525	2.27254						42	0.0203566	0.0154252
43	1.39186	2.25713						43	0.200716	0.909771
44	1.16038	2.1403						44	-0.0361705	0.0785998
45	0.806593	2.1176						45	0.733451	0.355423
46	0.853342	2.11197						46	0.124578	0.196669
47	3.11859	2.04387						47	-0.216622	0.570377
48	0.683137	2.02684						48	-0.023186	0.0283578
49	0.600737	2.00306						49	0.57121	0.314808
50	1.67366	1.98658						50	-0.187157	0.965328
51	0.725206	1.70501						51	0.436834	0.374411
52	0.939705	1.6757						52	0.242397	0.35574
53	1.07003	1.63332						53	0.0618789	0.145949
54	0.628081	1.60234						54	-0.214996	0.346454
55	0.811613	1.56675						55	-0.0974356	0.136119
56	0.614938	1.43771						56	0.399904	0.231585
57	0.840437	1.43555						57	0.220648	0.117197
								58	0.740116	0.317534
								59	0.288841	0.164596
								60	0.609541	0.325532
								61	0.303256	0.264378
								62	-0.0596743	0.092216
								63	0.285688	0.479854
								64	-0.141926	0.500887
								65	-0.0732774	0.350711
								66	-0.0663716	0.347687
								67	-0.0339378	0.196611
								68	-0.00725064	0.00479074
								69	0.00789776	0.0308827
								70	0.135052	0.312463
								71	0.662713	0.53365
								72	-0.0444519	0.22282
								73	-0.0305998	0.0713246
								74	0.324313	0.695516
								75	0.198421	0.443249
								76	-0.0283985	0.0312006
								77	0.0329837	0.0323048
								78	0.00462892	0.00452468
								79	0.116811	0.0767133
								80	-0.414424	0.505282
								81	0.377917	0.525476
								82	0.155259	0.105314
								83	-0.112482	0.119081
								84	-0.130661	0.34096
								85	-0.0913233	0.37441
								86	-0.256446	0.759585
								87	-0.056205	0.277485
								88	-0.176182	0.227505
								89	0.461285	0.257297
								90	-0.101465	0.208343
								91	-0.0745497	0.447949
								92	-0.0690223	0.261984
								93	0.523495	0.501163
								94	-0.124415	0.59118
								95	0.476202	0.677881
								96	0.102736	0.0576211
								97	-0.0429077	0.102405
								98	0.0663142	0.361643
								99	-0.0312787	0.230588
								100	0.000843226	0.00265747
								101	0.143727	0.411649
								102	0.190059	0.764028
								103	0.0944489	0.0482847
								104	-0.109272	0.0674883
								105	-0.0438344	0.216801
								106	0.647245	0.357128
								107	-0.118418	0.940554
								108	0.107398	0.361367
								109	-0.0842027	0.0744648
								110	-0.416668	0.374223
								111	0.225707	0.225572
								112	-0.0761095	0.107932
								113	-0.267454	0.285845
								114	0.496347	0.367103
								115	-0.0770713	0.338544
								116	-0.207501	0.345576
								117	-0.0735939	0.204973
								118	0.0460666	0.195247
								119	-0.0557341	0.110547
								120	-0.111852	0.34232
								121	-0.127395	0.48209
								122	-0.107661	0.608296
								123	-0.0285	0.218118
								124	-0.161754	1.14203
								125	-0.13374	0.92427
								126	0.212368	0.351902
								127	0.201674	1.31325
								128	-0.137039	0.484829
								129	0.133329	0.428062
								130	-0.0967993	0.968064
								131	-0.134679	0.448205
								132	0.248343	0.693061
								133	-0.253366	0.41829
								134	0.060092	0.233135
								135	-0.0613686	0.193649
								136	0.195359	0.545889
								137	-0.0169362	0.0212128
								138	0.0261065	0.166636
								139	-0.17199	0.515278
								140	0.126648	0.169399
								141	-0.00563512	0.0139979
								142	-0.0284531	0.063661
								143	0.127194	0.100207
								144	0.31356	1.03146
								145	0.186094	0.506511
								146	0.165534	0.517136
								147	0.269588	0.12716
								148	0.16024	0.104336
								149	0.343583	0.180751
								150	0.110573	0.192634
								151	0.101198	0.102015
								152	-0.349017	0.312039
								153	0.00466449	0.00746446
								154	0.0150297	0.022692
								155	-0.191196	0.210364
								156	0.0936589	0.0684309
								157	-0.314339	0.546207
								158	-0.00977255	0.046909
								159	0.17047	1.15362
								160	0.00709759	0.00653332
								161	0.563119	0.365129
								162	0.773862	0.309723
								163	0.592084	0.531289
								164	0.0966299	0.233141
								165	-0.0951751	0.190821
								166	0.375287	0.249501
								167	0.2019	0.168977
								168	-0.099533	0.573189
								169	-0.542002	0.394522
								170	-0.0963171	0.382249
								171	0.0399828	0.0221257
								172	0.431951	0.207361
								173	0.110072	0.216494
								174	-0.0311915	0.0198739
								175	0.0615598	0.29097
								176	-0.67169	0.511566
								177	0.145153	0.581294
								178	-0.0930361	0.211446
								179	0.279566	0.125767
								180	0.136651	0.179927
								181	-0.321906	0.601958
								182	-0.0675931	0.0566434
								183	-0.0181449	0.0091445
								184	0.0746137	0.396079
								185	-0.0301943	0.0255725
								186	-0.325483	1.31793
								187	0.130995	0.277294
								188	-0.652106	0.738097
								189	0.271152	0.200362
								190	-0.741449	1.1122
								191	-0.205088	0.741516
								192	0.550272	0.265997
								193	0.00264453	0.00501356
								194	0.0456531	0.0809006
								195	0.215001	0.12215
								196	0.0680689	0.1158
								197	0.0684942	0.03595
								198	-0.0748947	0.192859
								199	-0.0783644	0.0548734
								200	0.0713984	0.0859642
								201	-0.00987599	0.00761846
								202	-0.0457424	0.157638
								203	0.362876	0.221497
								204	0.16667	0.104077
								205	0.225501	0.150722
								206	-0.129566	0.210949
								207	0.00109447	0.0036579
								208	-0.0169471	0.0851544
								209	-0.176169	0.244362
								210	0.0543047	0.411131
								211	-0.0098302	0.011864
								212	0.182077	0.309282
								213	0.471971	0.225749
								214	-0.0643451	0.127519
								215	-0.0971702	0.525919
								216	-0.0690625	0.279325
								217	-0.125829	1.06884
								218	0.180366	0.581203
								219	-0.0708083	0.0292307
								220	0.807135	0.697341
								221	0.139503	0.476384
								222	-0.00217054	0.00606236
								223	0.0115717	0.00785715
								224	-0.0528783	0.0952947
								225	-0.103465	0.405961
								226	-0.0860732	0.416507
								227	0.198172	0.107588
								228	0.299546	2.79928
								229	0.14501	0.78673
								230	0.0737975	0.0835994
								231	-0.0174503	0.0322294
								232	0.570377	0.443518
								233	-0.0888677	0.336357
								234	-0.0753746	0.215464
								235	0.190892	0.150265
								236	0.324937	0.268651
								237	0.75013	0.539293
								238	0.821021	0.802825
								239	0.539403	0.467442
								240	0.591196	0.386742
								241	0.0248274	0.0677392
								242	-0.0568318	0.0819421
								243	0.00896537	0.0304468
								244	0.0564846	0.121656
								245	0.0438604	0.0397452
								246	0.18769	0.216033
								247	-0.0598787	0.364277
								248	0.0512632	0.0343365
								249	0.0493495	0.0782713
								250	-0.0793301	0.189772
								251	-0.0157229	0.0600482
								252	0.517056	0.625118
								253	0.00795583	0.0385342
								254	0.185202	0.726518
								255	-0.0290687	0.139656
								256	0.243493	0.669441
								257	0.305582	0.210209
								258	-0.138347	0.397049
								259	0.0793691	0.164554
								260	0.0910775	0.0424464
								261	0.065246	0.186025
								262	-0.17249	1.37758
								263	0.0836315	0.0683317
								264	0.0660269	0.147406
								265	0.992182	0.494642
								266	0.394451	0.343034
								267	0.492872	0.286032
								268	-0.220866	0.224089
								269	0.791352	0.490585
								270	-0.212966	0.194512
								271	-0.0294319	0.0181803
								272	0.229964	0.918878
								273	-0.0417196	0.0183325
								274	0.0545326	0.144256
								275	-0.399667	0.822472
								276	-0.262968	0.28778
								277	-0.181141	0.467542
								278	0.559575	0.322266
								279	0.610539	0.448898
								280	0.206375	1.53422
								281	-0.0599986	0.0459139
								282	0.0968438	0.311363
								283	-0.737558	0.57478
								284	-0.16929	0.9026
								285	0.151081	0.0726371
								286	0.207998	1.16616
								287	-0.419691	0.543884
								288	0.0796929	0.37379
								289	-0.132239	0.29496
								290	0.00940618	0.014683
								291	-0.339966	1.22563
								292	0.089405	0.169004
								293	-0.486184	0.702487
								294	0.0373281	0.125066
								295	0.0991787	0.298277
								296	-0.0195813	0.076748
								297	0.359685	0.850167
								298	0.141795	0.224284
								299	-0.17019	1.27763
								300	-0.104752	0.268029
								301	-0.0484986	0.118861
								302	0.443543	0.779261
								303	0.170734	0.923044
								304	0.073101	0.490518
								305	0.0724785	0.0435706
								306	0.516403	1.38195
								307	-0.0293644	0.0824328
								308	0.152866	0.48469
								309	0.115355	0.777033
								310	0.266295	0.984419
								311	0.0179805	0.0270233
								312	0.486385	3.02963
								313	0.213577	0.345539
								314	0.089466	0.425304
								315	-0.032028	0.0200873
								316	0.153591	1.0397
								317	0.608581	0.913389
								318	0.094338	0.480015
								319	0.5378	0.554361
								320	0.307503	0.317752
								321	-0.0640327	0.0347182
								322	-0.418922	0.324491
								323	-0.0540474	0.0501285
								324	0.156075	0.119396
								325	0.177447	0.9559
								326	-0.153053	0.120735
								327	0.115092	0.405329
								328	-0.110626	0.413789
								329	0.30099	0.366854
								330	0.503593	0.935824
								331	0.0397591	0.299809
								332	-0.272273	0.332713
								333	0.063704	0.0587982
								334	0.414894	0.419203
								335	0.445865	0.97246
								336	0.405652	0.511986
								337	-0.185869	0.760768
								338	-0.0850816	0.0694892
								339	-0.0753842	0.291808
								340	0.0566579	0.252816
								341	0.631877	0.9181
								342	0.155756	0.280404
								343	-0.0436926	0.0853745
								344	0.599127	0.731855
								345	-0.108053	0.495566
								346	-0.203455	0.866158
								347	0.283604	0.537257
								348	-0.176691	0.289496
								349	0.0346022	0.150817
								350	0.126497	0.161537
								351	0.25104	0.308963
								352	0.110637	0.407397
								353	0.0133464	0.0319088
								354	-0.160691	0.807932
								355	-0.024331	0.0201892
								356	0.311832	0.344348
								357	0.125461	0.478274
								358	-0.0528998	0.174831
								359	-0.0489991	0.160542
								360	0.0235474	0.173301
								361	-0.0194369	0.0629161
								362	0.239167	0.759271
								363	-0.152816	0.920633
								364	0.757011	0.360049
								365	0.0885564	1.22538
								366	-0.0448968	0.180114
								367	0.171759	0.82682
								368	-0.124017	0.921061
								369	0.144479	0.0339708
								370	0.133302	1.04741
								371	0.0303895	0.284679
								372	0.315489	0.8412
								373	0.344822	0.453061
								374	-0.378533	0.461502
								375	0.492176	1.40814
								376	0.10078	0.484521
								377	0.187606	0.769591
								378	0.273547	1.08671
								379	-0.285272	0.63275
								380	0.0485484	0.21924
								381	0.691803	0.691078
								382	-0.245333	1.37098
								383	-0.22718	0.502005
								384	-0.0473382	0.135629
								385	0.0556394	0.333189
								386	0.922456	0.404746
								387	0.299453	0.365852
								388	0.416796	2.05611
								389	-0.225195	0.564533
								390	-0.288001	0.916162
								391	-0.321799	1.12324
								392	-0.106729	0.495995
								393	0.258277	0.154652
								394	0.177203	0.134668
								395	0.174095	0.442539
								396	0.131914	0.470602
								397	0.100416	0.559668
								398	0.511878	0.61671
								399	-0.254049	0.67678
								400	-0.146684	0.0755759
								401	-0.0433134	0.0319548
								402	-0.0752552	0.0451225
								403	0.188328	0.418326
								404	0.0361616	0.0380422
								405	-0.0423972	0.0265737
								406	-0.451378	0.565941
								407	-0.260807	0.890389
								408	0.000102585	0.000479906
								409	0.356646	0.80251
								410	0.503882	0.293096
								411	-0.096412	0.205427
								412	-0.035732	0.0559148
								413	0.123017	0.444859
								414	-0.309909	0.275996
								415	-0.165514	0.0938904
								416	-0.145933	0.427244
								417	-0.111601	0.6155
								418	-0.0774859	0.213382
								419	-0.0607511	0.163527
								420	-0.0679112	0.0942957
								421	0.164136	1.46986
								422	-0.262644	1.09924
								423	-0.458111	0.788523
								424	0.0355012	0.0232231
								425	-0.11764	0.295291
								426	-0.0944069	0.0662028
								427	0.0105592	0.0128964
								428	-0.116101	0.124333
								429	-0.156586	1.06911
								430	-0.0383121	0.122676
								431	-0.0137551	0.0455846
								432	-0.0890214	0.679511
								433	-0.203973	0.559134
								434	-0.0591397	0.146844
								435	-0.368761	0.363866
								436	-0.229886	1.61269
								437	0.301308	0.442295
								438	0.147648	0.16844
								439	-0.085201	0.13639
								440	-0.00829017	0.0312601
								441	-0.0630824	0.340869
								442	-0.0964292	0.604474
								443	0.134797	0.420248
								444	0.119163	0.397132
								445	-0.0619359	0.29134
								446	0.0114609	0.0601799
								447	0.108471	0.294652
								448	-0.267808	0.780329
								449	-0.143611	0.275751
								450	0.319225	0.972292
								451	0.33569	0.908862
								452	-0.611337	0.505704
								453	0.0398007	0.15235
								454	0.0462736	0.233311
								455	-0.0172438	0.0528199
								456	0.330454	1.3527
								457	0.0569338	0.181644
								458	-0.0679867	0.618571
								459	0.24118	0.166016
								460	0.895812	0.984593
								461	-0.0106173	0.0172273
								462	-0.0542283	0.0670549
								463	-0.210479	1.42828
								464	-0.0167991	0.0805267
								465	-0.469616	0.596904
								466	-0.0332956	0.0510305
								467	0.0342823	0.0731237
								468	-0.101656	0.124663
								469	-0.474232	0.829494
								470	-0.17625	1.13511
								471	0.358662	0.255323
								472	0.0112255	0.0126042
								473	0.164987	0.243936
								474	0.170824	0.211336
								475	-0.0481163	0.147173
								476	0.167029	0.110952
								477	-0.457758	0.789546
								478	-0.0317504	0.0192662
								479	-0.0605212	0.04181
								480	-0.00983468	0.0068178
								481	0.00509084	0.0194807
								482	-0.333908	0.272901
								483	-0.0837802	0.18243
								484	-0.166467	0.424748
								485	-0.626377	0.857097
								486	-0.240154	0.34661
								487	-0.180489	0.366848
								488	-0.252649	0.664517
								489	-0.0438606	0.0498462
								490	-0.0956657	0.740658
								491	-0.144774	0.671316
								492	0.0351794	0.363468
								493	-0.215279	1.21926
								494	-0.0810146	0.34625
								495	0.00456396	0.0202588
								496	0.0521783	0.14395
								497	-0.241132	1.13477
								498	-0.0451012	0.0702827
								499	-0.00344249	0.00358241
								500	-0.0538029	0.0954885
								501	0.051477	0.369137
								502	-0.439227	0.640219
								503	-0.412743	0.346259
								504	0.0718693	0.147684
								505	-0.0800699	0.179137
								506	0.116869	0.21767
								507	0.0856444	0.226269
								508	0.139914	0.334006
								509	0.0292073	0.0654043
								510	-0.355013	0.82489
								511	0.281983	1.85716
								512	0.513205	2.62788
								513	-0.0585721	0.135759
								514	-0.0961044	0.162542
								515	0.121825	0.620226
								516	-0.099662	0.219059
								517	0.315821	0.348096
								518	-0.205459	0.259269
								519	-0.0382957	0.0837024
								520	0.264102	0.338186
								521	-0.092044	0.161103
								522	0.206344	0.101996
								523	-0.000639194	0.00197548
								524	-0.0737964	0.198215
								525	-0.00556362	0.0402646
								526	-0.613889	0.580919
								527	0.0231914	0.0132206
								528	0.00825708	0.00385607
								529	0.367345	0.225303
								530	0.088252	0.18568
								531	0.216246	0.422681
								532	0.199915	0.385822
								533	-0.175519	0.230561
								534	0.31882	0.191069
								535	-0.0844278	0.179271
								536	-0.307795	0.451415
								537	-0.0597104	0.0730148
								538	0.0622012	0.429049
								539	0.136156	0.565867
								540	0.255294	0.389968
								541	0.338254	0.218987
								542	0.0462001	0.136736
								543	-0.0777143	0.0918034
								544	0.0555732	0.466522
								545	-0.166421	0.503981
								546	-0.0148787	0.0325638
								547	-0.077493	0.340471
								548	-0.0897841	0.276514
								549	-0.105116	0.523336
								550	-0.0268919	0.0569065
								551	-0.0265637	0.120005
								552	0.0228921	0.0529662
								553	-0.210864	0.550853
								554	0.0509078	0.120206
								555	-0.286184	0.973735
								556	0.224703	0.815684
								557	-0.0552422	0.128166
								558	-0.166667	0.562934
								559	-0.119311	0.273603
								560	0.0525603	0.162023
								561	0.227625	0.719341
								562	0.274901	0.17461
								563	-0.0170041	0.0382502
								564	0.34106	0.29364
								565	0.418647	0.331635
								566	0.132732	0.0992044
								567	0.930409	0.374132
								568	0.185555	1.3804
								569	-0.408746	0.745433
								570	-0.0303221	0.15486
								571	0.0628791	0.142863
								572	-0.0549493	0.197874
								573	-0.0455286	0.0994227
								574	0.0767142	0.179762
								575	0.119221	0.404739
								576	-0.0667702	0.323605
								577	-0.296862	0.229215
								578	-0.0078797	0.0257152
								579	-0.0389949	0.141889
								580	-0.143064	0.994399
								581	0.0243695	0.0752136
								582	0.108116	0.3872
								583	0.117132	0.376924
								584	0.208881	0.15461
								585	-0.164669	0.159228
								586	0.101856	0.380964
								587	-0.385536	0.24956
								588	-0.0485451	0.099676
								589	0.030125	0.138149
								590	-0.197383	0.317561
								591	0.0409495	0.0541349
								592	0.0144353	0.0215309
								593	0.0307382	0.123978
								594	-0.269586	0.35637
								595	-0.355768	0.477186
								596	-0.0808836	0.513057
								597	0.0536313	0.210196
								598	0.0145337	0.140091
								599	0.00114559	0.00367304
								600	0.0046816	0.0202071
								601	0.272981	1.84382
								602	-0.145988	0.438084
								603	-0.0905005	0.143397
								604	-0.219088	0.49137
								605	0.153696	0.866856
								606	0.0675787	0.318843
								607	0.30249	0.255824
								608	-0.150045	0.738967
								609	-0.12712	0.107955
								610	0.10647	0.159204
								611	0.0242676	0.0490314
								612	-0.314361	0.986153
								613	-1.01386	0.797262
								614	-0.0996737	0.316679
								615	0.536458	0.741163
								616	-0.159439	0.429542
								617	-0.113332	0.433797
								618	0.0951072	0.237381
								619	0.1626	0.186512
								620	0.218683	0.37295
								621	-0.187053	0.487898
								622	0.279133	1.20877
								623	0.330005	2.08066
								624	-0.224622	0.411986
								625	-0.312244	0.325783
								626	-0.333847	0.87991
								627	-0.0243452	0.0703386
								628	0.00608191	0.0196222
								629	-0.390706	0.728663
								630	-0.395883	0.882743
								631	-0.260227	0.430122
								632	-0.0221212	0.0841541
								633	0.134357	0.165054
								634	0.108184	0.940911
								635	0.0525665	0.33028
								636	0.108263	0.102824
								637	0.183593	0.461826
								638	0.0185727	0.021672
								639	0.00795548	0.0451813
								640	0.234331	0.875769
								641	-0.21976	1.52157
								642	0.196538	0.162717
								643	0.103583	0.672658
								644	0.14277	0.967048
								645	-0.12193	0.576437
								646	-0.0784116	0.0992015
								647	-0.104394	0.325273
								648	0.557017	0.245974
								649	-0.0113639	0.051261
								650	0.186705	0.749758
								651	-0.162691	0.415155
								652	-0.0849693	0.535361
								653	0.0416804	0.142293
								654	-0.285434	0.464984
								655	0.0843257	0.132085
								656	-0.21756	0.265883
								657	-0.340583	0.771582
								658	-0.0218614	0.054817
								659	-0.337311	1.24539
								660	-0.11143	0.550738
								661	-0.255272	0.2642
								662	-0.149063	0.992062
								663	-0.0625668	0.373068
								664	0.456824	0.2452
								665	-0.0663629	0.332226
								666	-0.0179868	0.115336
								667	-0.319995	1.64112
								668	0.346471	0.794638
								669	-0.0356075	0.158051
								670	0.268527	0.687791
								671	-0.23813	1.1038
								672	-0.0752409	0.154593
								673	-0.177748	0.451758
								674	-0.236878	1.86831
								675	-0.0493433	0.146259
								676	-0.204596	0.13408
								677	0.0403172	0.116013
								678	-0.0460488	0.103038
								679	0.276568	0.343434
								680	-0.0239924	0.249432
								681	-0.10139	0.414017
								682	0.0543826	0.313764
								683	0.201419	1.19344
								684	-0.0133521	0.0607295
								685	-0.0509337	0.194972
								686	-0.113597	0.327139
								687	0.0116844	0.0536679
								688	0.214593	0.257174
								689	0.0975172	0.111569
								690	0.0165297	0.0687446
								691	-0.0435104	0.168361
								692	-0.0926428	0.58662
								693	-0.0509969	0.379579
								694	0.100777	0.313086
								695	-0.270764	0.33403
								696	-0.144776	0.257951
								697	0.472372	0.269302
								698	0.0476648	0.254265
								699	-0.560869	1.15646
								700	-0.172021	1.3393
								701	0.116169	0.18767
								702	0.0435692	0.0622337
								703	0.055325	0.0361179
								704	0.384192	0.19155
								705	-0.0812507	0.100188
								706	0.314195	0.342661
								707	-0.228706	0.375777
								708	-0.500193	0.555228
								709	0.909251	0.83629
								710	0.224629	1.08666
								711	-0.0619915	0.220735
								712	0.198639	0.468262
								713	-0.0677656	0.291635
								714	-0.49671	1.25986
								715	-0.0635729	0.240899
								716	0.0053264	0.0252202
								717	0.193916	0.429683
								718	-0.112429	0.554478
								719	-0.269115	0.158704
								720	0.322683	0.606616
								721	-0.0724149	0.118451
								722	-0.282919	0.581045
								723	-0.0752261	0.41199
								724	-0.0652774	0.43817
								725	0.367584	0.507652
								726	0.264277	0.400895
								727	0.0948524	0.309463
								728	0.118327	0.270004
								729	-0.0759743	0.232403
								730	0.310636	1.18392
								731	0.129014	0.412087
								732	-0.208808	0.180299
								733	-0.806899	0.938905
								734	0.0845242	0.751815
								735	0.0227818	0.0660108
								736	-0.235787	0.181883
								737	-0.0741794	0.307286
								738	0.0737851	0.146263
								739	-0.0215017	0.0196367
								740	0.164715	0.617396
								741	0.118388	0.282544
								742	-0.0569633	0.110494
								743	-0.0635312	0.262779
								744	0.0146746	0.0183153
								745	-0.0370549	0.0839472
								746	-0.867661	0.969042
								747	0.0927051	0.383993
								748	-0.00742245	0.0182822
								749	-0.104689	0.0470894
								750	-0.127805	0.728967
								751	0.0539935	0.247172
								752	-0.0811783	0.201333
								753	-0.169825	1.41328
								754	0.197065	0.168762
								755	0.0347044	0.0438204
								756	-0.148254	0.146491
								757	0.316057	0.534311
								758	-0.0670069	0.335951
								759	-0.00947473	0.0180058
								760	0.141388	0.0616019
								761	0.026708	0.0137591
								762	-0.250844	0.152921
								763	0.0767287	0.0873416
								764	-0.246883	0.688602
								765	0.0910106	0.512282
								766	0.104852	0.34182
								767	-0.0906783	0.074654
								768	-0.217038	0.15022
								769	0.0752941	0.0556007
								770	0.563196	0.82292
								771	-0.131135	1.03383
								772	-0.176361	0.816332
								773	-0.365235	0.539481
								774	-0.0280235	0.125394
								775	0.494444	0.45468
								776	-0.223843	0.166677
								777	-0.0267536	0.0144575
								778	-0.47413	0.371544
								779	-0.0746077	0.391656
								780	-0.252551	0.312646
								781	-0.0301053	0.0456254
								782	0.309697	0.190648
								783	-0.209901	0.482589
								784	0.0354172	0.157735
								785	-0.175923	0.36223
								786	0.0359725	0.0495322
								787	0.0681332	0.117562
								788	0.0558538	0.195188
								789	-0.0634758	0.261476
								790	0.103936	0.584542
								791	0.113713	1.02054
								792	-0.108676	0.295144
								793	-0.0831275	0.111315
								794	-0.104734	0.227787
								795	-0.260878	0.634756
								796	-0.110256	0.704949
								797	-0.155283	0.813547
								798	0.190298	0.78254
								799	0.40774	0.45024
								800	0.170879	0.562473
								801	-0.0440468	0.28618
								802	-0.166934	0.406606
								803	-0.441234	1.91065
								804	-0.0527347	0.197331
								805	-0.542016	0.52734
								806	-0.249768	0.125386
								807	-0.219444	0.20672
								808	-0.0927561	0.232267
								809	0.85733	0.556977
								810	-0.128375	0.9368
								811	-0.218187	1.07533
								812	0.527405	0.36843
								813	0.373028	0.640809
								814	-0.272899	0.458504
								815	-0.0827721	0.387483
								816	-0.0523671	0.128681
								817	0.755565	0.542276
								818	-0.205244	0.400196
								819	-0.575776	0.621295
								820	-0.042338	0.244833
								821	-0.0760433	0.336597
								822	-0.0123445	0.0350052
								823	0.101921	0.363334
								824	-0.139924	0.393448
								825	-0.0944168	0.306153
								826	-0.0945114	0.205214
								827	0.110209	0.350959
								828	-0.0676043	0.428584
								829	0.240933	0.671205
								830	0.00937416	0.0178552
								831	-0.329101	0.939468
								832	-0.0736639	0.290394
								833	0.0201125	0.0650446
								834	0.0858669	0.330485
								835	-0.262448	1.32874
								836	-0.00984885	0.066933
								837	-0.150136	0.0978741
								838	0.106841	0.866301
								839	0.372908	0.894691
								840	-0.0875032	0.632478
								841	-0.0626558	0.104697
								842	-0.316342	0.89505
								843	-0.286505	0.70374
								844	-0.438951	0.937876
								845	-0.573057	1.30796
								846	0.0164302	0.0158848
								847	-0.276091	0.572589
								848	0.0115968	0.0280171
								849	-0.353688	0.885797
								850	-0.247314	1.73128
								851	0.212074	0.568852
								852	0.184653	0.488866
								853	0.176738	0.444732
								854	0.12055	0.247713
								855	-0.142064	0.385292
								856	-0.084779	0.26111
								857	-0.0490016	0.146068
								858	0.101731	0.168065
								859	-0.138539	0.433226
								860	0.420917	0.642266
								861	-0.0233285	0.0234079
								862	0.225149	0.917435
								863	-0.160242	0.994638
								864	-0.114901	0.109444
								865	-0.10994	0.0616569
								866	-0.0438615	0.159111
								867	-0.0684953	0.422637
								868	-0.316887	1.62619
								869	-0.100586	1.22472
								870	0.292778	0.172744
								871	0.598905	0.342629
								872	0.0570709	0.154055
								873	-0.129441	0.318719
								874	0.225236	0.197408
								875	0.470703	0.547948
								876	0.545126	0.882937
								877	0.00923656	0.0144904
								878	-0.070518	0.36208
								879	0.107042	0.478051
								880	-0.0946733	0.717339
								881	0.152408	0.137143
								882	-0.0149614	0.0584981
								883	-0.10348	0.199347
								884	0.327201	0.21162
								885	0.0341922	0.0269485
								886	0.353714	0.219126
								887	0.135209	0.622065
								888	0.0177313	0.0116993
								889	0.111688	0.269383
								890	-0.0487713	0.284664
								891	-0.0615182	0.298211
								892	0.208792	0.328713
								893	0.0419235	0.234166
								894	0.0478681	0.0791082
								895	0.130471	0.742781
								896	0.0779806	0.20002
								897	-0.0444485	0.20741
								898	-0.086757	0.371081
								899	0.112235	0.415227
								900	0.308797	0.478884
								901	-0.363241	0.572415
								902	0.225344	1.04873
								903	-0.0894074	0.359555
								904	-0.0613226	0.376309
								905	0.00559423	0.021023
								906	0.106607	0.351843
								907	0.00909471	0.024631
								908	-0.0288058	0.0585018
								909	-0.0579041	0.17929
								910	0.116484	0.189004
								911	-0.0689654	0.286348
								912	0.378839	0.431577
								913	0.0834339	0.175132
								914	-0.24893	0.200905
								915	-0.552234	0.635612
								916	-0.411588	0.578122
								917	0.255073	0.576939
								918	-0.0870257	0.403231
								919	0.0387602	0.157919
								920	-0.0217434	0.113708
								921	0.251266	0.15937
								922	-0.0388431	0.12872
								923	-0.0691348	0.676397
								924	-0.264032	0.276121
								925	0.0273865	0.0708679
								926	-0.0378468	0.135914
								927	-0.0743143	0.0622475
								928	0.190589	0.14477
								929	-0.455471	0.776624
								930	-0.197521	0.643192
								931	-0.288852	0.66167
								932	0.247408	0.994265
								933	-0.0256295	0.0161796
								934	-0.0369116	0.0909643
								935	0.0901405	0.333526
								936	-0.158625	0.268816
								937	-0.0137416	0.0155599
								938	0.201972	0.181129
								939	0.00663157	0.0277618
								940	-0.103343	0.228723
								941	-0.293493	0.57547
								942	0.082448	0.221105
								943	-0.516786	2.02373
								944	-0.0283684	0.0667631
								945	0.0544543	0.245826
								946	-0.0229393	0.104299
								947	0.0110148	0.0666689
								948	-0.179494	0.674122
								949	0.318704	0.463168
								950	-0.200512	0.386476
								951	0.0125687	0.0284718
								952	0.309627	0.597629
								953	0.114948	0.795839
								954	-0.0948307	0.288874
								955	0.487798	0.922023
								956	0.0433323	0.42851
								957	-0.393357	0.360281
								958	-0.105959	0.688846
								959	0.348731	1.01323
								960	-0.431588	0.356061
								961	-0.0891594	0.156281
								962	0.111677	0.353586
								963	0.225338	2.72547
								964	0.122684	0.700668
								965	-0.0531127	0.161463
								966	-0.218115	0.783764
								967	0.10439	0.166538
								968	-0.558427	1.22879
								969	-0.0956588	0.817729
								970	-0.0461076	0.178798
								971	-0.0140436	0.012619
								972	-0.123994	0.144643
								973	0.00836917	0.0158133
								974	0.0191232	0.0233002
								975	-0.217627	0.469098
								976	-0.0335175	0.0622985
								977	0.0435964	0.237374
								978	-0.233827	0.27617
								979	0.0469258	0.0229258
								980	0.0180169	0.0777337
								981	0.0256512	0.106079
								982	-0.0663394	0.0478083
								983	0.0267218	0.128286
								984	0.251623	0.182771
								985	0.163935	0.239972
								986	-0.215373	0.157263
								987	-0.0102135	0.00645426
								988	0.215649	0.454342
								989	0.0680849	0.275745
								990	-0.0455443	0.162343
								991	0.0309671	0.0889798
								992	-0.00500644	0.014515
								993	0.449507	0.231791
								994	-0.00453487	0.00292056
								995	-0.141944	0.224923
								996	-0.154295	0.150739
								997	-0.139398	0.33897
								998	-0.451557	0.943003
								999	-0.533576	0.637203
								1000	0.0761315	0.295772
								1001	0.0174679	0.0476047
								1002	-0.215048	0.740152
								1003	-0.0287079	0.0466804
								1004	-0.00664629	0.042342
								1005	0.00197688	0.00612422
								1006	0.0389918	0.242716
								1007	-0.0610521	0.148303
								1008	0.0469345	0.198259
								1009	-0.528468	0.502245
								1010	0.0704849	0.221241
								1011	0.136841	0.205593
								1012	-0.228977	0.837608
								1013	-0.217798	0.38176
								1014	-0.550126	0.387895
								1015	-0.335612	1.26423
								1016	0.206032	0.342588
								1017	-0.0084448	0.0217844
								1018	-0.184608	0.235115
								1019	-0.152005	0.622327
								1020	-0.0962028	0.528905
								1021	0.0660715	0.469297
								1022	0.104079	0.486042
								1023	0.351006	0.339046
								1024	-0.185332	0.815119
								1025	-0.080604	0.24731
								1026	0.0294767	0.0615376
								1027	0.165421	0.687871
								1028	-0.150552	0.260608
								1029	-0.0173291	0.0891028
								1030	0.00197065	0.00529099
								1031	0.173961	1.34539
								1032	0.10541	0.220931
								1033	0.585894	0.47765
								1034	0.334763	0.369607
								1035	0.0506546	0.051407
								1036	-0.0951081	0.127076
								1037	0.375346	1.58118
								1038	-0.211553	0.753679
								1039	-0.00703586	0.0260349
								1040	-0.113974	0.243035
								1041	-0.186453	0.544478
								1042	0.0274268	0.0500614
								1043	-0.287436	0.77529
								1044	-0.126494	0.0762134
								1045	0.196071	0.0923698
								1046	-0.539582	1.54298
								1047	-0.0123321	0.0434444
								1048	0.0743765	0.236225
								1049	0.115616	0.398516
								1050	-0.238371	1.98734
								1051	0.0799412	0.285077
								1052	0.29503	0.159032
								1053	-0.27524	0.31653
								1054	0.109433	0.76174
								1055	0.187614	0.49594
								1056	0.104403	0.503737
								1057	-0.0288738	0.109527
								1058	0.120135	0.336206
								1059	-0.672696	0.990958
								1060	-0.582459	0.948984
								1061	-0.550416	1.3774
								1062	-0.212385	0.494192
								1063	0.382004	1.07622
								1064	0.299919	1.75663
								1065	0.240592	0.253041
								1066	0.427225	0.296081
								1067	0.624119	0.612423
								1068	0.0140437	0.135936
								1069	0.638968	0.389942
								1070	-0.216442	1.14544
								1071	0.0672269	0.140158
								1072	0.658524	0.497824
								1073	0.390477	0.445662
								1074	0.282953	0.9596
								1075	-0.442359	0.759154
								1076	-0.0243423	0.181311
								1077	0.240178	0.191622
								1078	0.104755	0.0762003
								1079	0.140391	0.410445
								1080	0.248991	1.49117
								1081	-0.23021	1.00045
								1082	0.168492	0.926529
								1083	0.190715	0.226354
								1084	0.253219	0.292116
								1085	-0.0128581	0.0125368
								1086	-0.35576	2.68229
								1087	-0.275381	0.542692
								1088	0.00970023	0.0225408
								1089	0.00136154	0.00593845
								1090	-0.0251804	0.208627
								1091	0.116451	0.239698
								1092	-0.134352	0.774229
								1093	0.0744084	0.271505
								1094	-0.0254513	0.0546243
								1095	-0.170227	0.935161
								1096	-0.0433282	0.256133
								1097	0.10711	0.572868
								1098	-0.0800112	0.43
								1099	-0.451002	0.456219
								1100	-0.22566	1.37823
								1101	0.000214647	0.00177677
								1102	0.00949517	0.0579574
								1103	-0.571815	1.98217
								1104	-0.208104	0.748962
								1105	-0.229524	0.656162
								1106	-0.294666	1.66565
								1107	-0.302181	1.47548
								1108	0.0660188	0.25961
								1109	-0.244737	0.534671
								1110	0.0271267	0.104649
								1111	-0.117544	0.952829
								1112	-0.107983	0.285671
								1113	-0.118891	0.610977
								1114	-0.0184004	0.0657119
								1115	-0.312715	0.381515
								1116	0.0412255	0.152307
								1117	0.29299	0.161474
								1118	-0.0240743	0.0621146
								1119	-0.0841619	0.312735
								1120	0.449125	0.870178
								1121	-0.062524	0.741075
								1122	0.203293	0.814618
								1123	-0.277527	0.545623
								1124	-0.151109	0.890363
								1125	-0.128357	0.462835
								1126	-0.146375	0.247685
								1127	-0.0553257	0.100419
								1128	0.284346	1.03898
								1129	-0.133394	0.256421
								1130	-0.347173	1.29358
								1131	-0.207534	0.307993
								1132	-0.0345251	0.104046
								1133	0.696584	0.36189
								1134	0.347502	0.319688
								1135	0.211728	0.432009
								1136	-0.407313	0.624989
								1137	0.131705	0.194277
								1138	-0.454674	0.635477
								1139	-0.0193384	0.0864921
								1140	-0.186023	0.0810008
								1141	0.173078	0.234669
								1142	0.190143	0.235704
								1143	0.0469626	0.226852
								1144	-0.0109356	0.0839238
								1145	0.116833	0.580108
								1146	0.0445173	0.207714
								1147	-0.00592969	0.0271953
								1148	-0.0011502	0.00276962
								1149	0.190301	1.22806
								1150	0.228561	1.69786
								1151	0.103553	0.345649
								1152	-0.148299	0.195938
								1153	-0.0471387	0.246712
								1154	0.113395	0.51716
								1155	0.0410955	0.213272
								1156	0.0590133	0.0860179
								1157	0.0195893	0.120835
								1158	-0.00865975	0.0306159
								1159	0.137974	0.391318
								1160	-0.572422	1.52555
								1161	-0.0316459	0.0974171
								1162	0.194889	1.27659
								1163	0.465758	0.238044
								1164	0.0682851	0.217019
								1165	-0.0672358	0.408539
								1166	-0.505343	2.64977
								1167	0.110791	0.0839478
								1168	0.534017	1.20165
								1169	-0.232426	0.792409
								1170	-0.201965	0.264227
								1171	0.0958812	0.419286
								1172	0.128262	0.517003
								1173	0.291119	0.144368
								1174	0.0483831	0.072898
								1175	0.260038	0.143614
								1176	0.373345	0.255321
								1177	-0.0295283	0.0161931
								1178	0.0900837	0.0946117
								1179	-0.0727277	0.103514
								1180	0.108883	0.84013
								1181	0.244685	0.503191
								1182	0.00213531	0.00614059
								1183	0.0745284	0.374854
								1184	0.0822234	0.390773
								1185	0.180011	0.617919
								1186	0.111553	0.275138
								1187	0.0606415	0.249637
								1188	0.0691773	0.206214
								1189	0.153702	0.499995
								1190	-0.0239345	0.088221
								1191	0.218571	0.129757
								1192	0.451784	0.959124
								1193	0.102556	0.432597
								1194	0.0921139	0.327182
								1195	0.0356131	0.160813
								1196	-0.175964	0.172374
								1197	-0.0524453	0.257156
								1198	0.106184	0.183262
								1199	0.137465	0.0816172
								1200	-0.0296067	0.0405633
								1201	-0.124179	0.232693
								1202	-0.0231532	0.0522958
								1203	0.0776308	0.220193
								1204	0.190471	0.486376
								1205	0.132488	0.0908746
								1206	-0.0845211	0.083172
								1207	-0.13236	0.904009
								1208	-0.26639	0.745073
								1209	-0.284282	1.27756
								1210	-0.155048	0.556351
								1211	-0.0649329	0.246866
								1212	0.0474814	0.126539
								1213	0.09958	0.199849
								1214	-0.0020099	0.00281545
								1215	0.0108564	0.0121025
								1216	0.795094	0.460447
								1217	0.241136	0.82093
								1218	-0.091011	0.202556
								1219	-0.105348	0.21328
								1220	-0.166803	0.693781
								1221	-0.148758	0.888696
								1222	-0.215428	0.692814
								1223	0.090541	0.282765
								1224	-0.139152	0.917264
								1225	-0.203397	0.425191
								1226	0.655149	0.366075
								1227	-0.0918239	0.184911
								1228	-0.118287	0.229667
								1229	-0.814486	1.19609
								1230	-0.00539654	0.0132107
								1231	0.0208382	0.0309855
								1232	0.120845	0.280829
								1233	-0.0881257	0.0805446
								1234	0.247561	0.129562
								1235	-0.134544	0.078459
								1236	-0.182537	0.481306
								1237	-0.261129	1.21817
								1238	-0.0713188	0.434004
								1239	-0.114105	0.322345
								1240	0.116434	0.60361
								1241	-0.399845	1.40959
								1242	-0.166273	0.275774
								1243	0.344049	1.59205
								1244	0.0339526	0.129113
								1245	0.117113	0.241749
								1246	0.0904426	0.152949
								1247	0.376836	1.49243
								1248	-0.0208068	0.0710458
								1249	0.222164	0.9142
								1250	-0.00135265	0.00430514
								1251	0.496387	0.225954
								1252	0.176895	1.4925
								1253	-0.0516824	0.36706
								1254	0.140229	0.121719
								1255	-0.0785984	0.0686965
								1256	-0.0161435	0.0695039
								1257	0.295908	0.656623
								1258	-0.0457651	0.143898
								1259	0.127928	0.43518
								1260	0.257687	0.304008
								1261	-0.19388	0.79349
								1262	-0.297025	1.18149
								1263	0.025069	0.112406
								1264	0.0104708	0.0559304
								1265	0.209447	0.830421
								1266	0.0949724	0.057361
								1267	-0.16869	0.102503
								1268	0.0360885	0.0161019
								1269	0.273344	0.156602
								1270	-0.0550962	0.0437476
								1271	-0.218789	0.131335
								1272	0.275856	0.267127
								1273	-0.0836085	0.169385
								1274	0.0269702	0.193028
								1275	-0.0897118	0.0773399
								1276	0.068821	0.287758
								1277	-0.488916	0.803363
								1278	-0.410973	1.53606
								1279	-0.461075	0.843172
								1280	0.071395	0.0599384
								1281	-0.356296	0.323814
								1282	-0.460075	0.499023
								1283	-0.229422	0.952736
								1284	0.296012	0.157911
								1285	0.244957	0.157092
								1286	-0.0725558	0.14287
								1287	-0.0480421	0.166753
								1288	0.258519	0.408945
								1289	-0.0463744	0.162296
								1290	0.20087	0.560444
								1291	0.095568	0.0716471
								1292	-0.0181362	0.0454948
								1293	0.00299594	0.00726569
								1294	-0.246218	0.551767
								1295	-0.161356	0.135318
								1296	-0.0898297	0.320275
								1297	0.0467953	0.28646
								1298	0.0216499	0.0501768
								1299	-0.833654	1.02375
								1300	0.183777	0.785116
								1301	0.333452	1.03285
								1302	-0.116879	0.381271
								1303	-0.130382	0.0942123
								1304	-0.0872226	0.110758
								1305	0.492184	0.492754
								1306	0.74423	0.478171
								1307	-0.345378	0.336088
								1308	0.0185857	0.0719404
								1309	-0.0554475	0.0596192
								1310	0.203332	0.568274
								1311	0.016822	0.0979348
								1312	-0.178644	0.989739
								1313	0.0122811	0.0183038
								1314	-0.184732	1.01189
								1315	-0.41502	1.39167
								1316	-0.28212	0.705081
								1317	-0.203786	0.337544
								1318	0.205145	0.375447
								1319	-0.0535779	0.106075
								1320	-0.130993	0.251835
								1321	0.181996	0.250163
								1322	-0.0156025	0.138338
								1323	0.169887	0.711822
								1324	0.0129305	0.0197226
								1325	-0.0289574	0.0156162
								1326	0.02493	0.0206507
								1327	-0.112904	0.238035
								1328	-0.0759385	0.419281
								1329	-0.189745	1.01086
								1330	-0.180512	0.48465
								1331	0.00250255	0.00866176
								1332	0.28772	0.147149
								1333	0.994725	0.619152
								1334	0.0871562	0.121888
								1335	0.0123152	0.0442283
								1336	0.53499	0.273596
								1337	0.0358526	0.0270926
								1338	0.0966062	0.452478
								1339	0.357249	0.32039
								1340	0.180163	0.463064
								1341	0.0848069	0.563578
								1342	0.00748933	0.0373337
								1343	0.197704	0.302007
								1344	-0.0214663	0.0455732
								1345	-0.0350856	0.10412
								1346	0.18805	0.719777
								1347	-0.240705	0.536434
								1348	-0.0122458	0.0604513
								1349	-0.071418	0.399912
								1350	0.00864024	0.0249756
								1351	0.0117016	0.0337932
								1352	0.0559523	0.117428
								1353	-0.136881	0.270232
								1354	-0.101385	0.116973
								1355	0.0356243	0.150891
								1356	0.581552	0.352144
								1357	-0.110768	0.18197
								1358	0.586917	0.356915
								1359	-0.367817	0.481646
								1360	-0.779018	0.750974
								1361	-0.042889	0.146224
								1362	0.597921	0.824696
								1363	0.12408	0.0911301
								1364	0.0229393	0.0590358
								1365	-0.290749	0.882988
								1366	0.23974	0.354078
								1367	-0.424199	1.6068
								1368	0.156817	0.127234
								1369	0.146401	0.784784
								1370	-0.000958113	0.00248647
								1371	0.101347	0.400187
								1372	0.128085	0.859013
								1373	0.0986349	0.211782
								1374	-0.164508	0.43784
								1375	0.26611	2.01153
								1376	0.308098	0.297748
								1377	-0.164818	0.118056
								1378	0.067443	0.197767
								1379	0.0903876	0.691336
								1380	-0.0692106	0.153191
								1381	0.121355	0.0782273
								1382	-0.0643264	0.189644
								1383	0.585316	0.579517
								1384	-0.202616	0.268097
								1385	0.0846293	0.224599
								1386	-0.0402642	0.0493057
								1387	0.127707	0.574046
								1388	0.206732	0.440235
								1389	-0.230946	0.764616
								1390	-0.0727816	0.110479
								1391	0.0632823	0.0381514
								1392	-0.109687	0.214997
								1393	0.406654	1.46481
								1394	0.0879797	0.349363
								1395	-0.237159	0.950507
								1396	0.306274	1.07306
								1397	-0.242374	0.637796
								1398	0.0716888	0.167299
								1399	0.41186	0.922297
								1400	-0.230025	0.664654
								1401	-0.0743542	0.159377
								1402	-0.106313	0.410182
								1403	0.343162	0.244854
								1404	-0.201912	0.0801711
								1405	-0.116656	0.217311
								1406	-0.0274568	0.0489235
								1407	-0.287072	1.44178
								1408	0.0712028	0.243297
								1409	0.446518	0.542595
								1410	-0.0847428	0.158829
								1411	0.13094	0.7661
								1412	-0.157011	0.864451
								1413	-0.481593	0.826008
								1414	-0.165907	1.23511
								1415	0.211305	1.53583
								1416	-0.536435	0.208954
								1417	1.10247	0.949113
								1418	-0.416832	2.41174
								1419	-0.345789	0.562179
								1420	0.255099	0.235929
								1421	0.155336	0.103172
								1422	-0.234384	0.344499
								1423	0.0532411	0.244407
								1424	-0.0493148	0.0866018
								1425	0.384645	1.29645
								1426	0.2563	0.553117
								1427	-0.0403505	0.11411
								1428	0.293884	1.43413
								1429	-0.0222904	0.0662343
								1430	0.144871	0.304753
								1431	-0.12873	0.618528
								1432	-0.0910348	0.337021
								1433	0.351759	0.844098
								1434	0.271412	0.748508
								1435	0.293758	1.10866
								1436	0.0111033	0.0344082
								1437	0.176045	0.747251
								1438	0.181742	0.392172
								1439	0.150069	0.396064
								1440	-0.0535159	0.323865
								1441	-0.0230704	0.0478206
								1442	0.0461456	0.199054
								1443	-0.0546967	0.427389
								1444	-0.0344008	0.292812
								1445	-0.00554956	0.0268248
								1446	-0.0865411	0.214119
								1447	-0.0459502	0.0365839
								1448	-0.059408	0.169368
								1449	-0.0139343	0.0362225
								1450	-0.0217038	0.0939721
								1451	0.156085	0.323891
								1452	-0.0131672	0.085292
								1453	0.0450055	0.266096
								1454	0.0151228	0.0692012
								1455	-0.318552	1.49895
								1456	-0.294722	1.56124
								1457	0.121444	0.488208
								1458	0.0761831	0.198657
								1459	0.0101075	0.0240951
								1460	0.423518	0.882064
								1461	0.140341	0.496142
								1462	0.083829	0.486109
								1463	0.069502	0.487023
								1464	-0.452273	3.9445
								1465	0.191909	1.47525
								1466	-0.0385637	0.159365
								1467	0.00869804	0.021667
								1468	0.0284582	0.201366
								1469	0.101536	0.306365
								1470	-0.00133443	0.00722751
								1471	-0.00992551	0.0152545
								1472	-0.121697	0.29305
								1473	0.51829	0.419137
								1474	-0.107477	0.183103
								1475	0.0395965	0.070668
								1476	-0.140766	0.234631
								1477	0.0915489	0.344715
								1478	-0.0174659	0.0309594
								1479	-0.269852	0.143578
								1480	-0.142898	0.909581
								1481	-0.176998	0.426104
								1482	-0.0265258	0.173017
								1483	0.155049	0.239272
								1484	-0.0711817	0.0319785
								1485	-0.00727638	0.0273643
								1486	-0.0397822	0.119052
								1487	-0.25814	0.822158
								1488	-0.546555	3.18028
								1489	0.00157225	0.00492026
								1490	-0.119351	0.328099
								1491	-0.169111	0.474621
								1492	0.0797293	0.283908
								1493	0.0500713	0.180705
								1494	-0.0787743	0.0617741
								1495	0.348362	1.31743
								1496	0.00153004	0.00610195
								1497	-0.0240089	0.0203213
								1498	0.227204	0.603605
								1499	0.0286477	0.0552831
								1500	-0.00579125	0.00913061
								1501	0.0500502	0.0628834
								1502	0.0121623	0.0560146
								1503	-0.421347	0.839697
								1504	0.00654349	0.0122849
								1505	-0.513291	0.5886
								1506	-0.0378145	0.213544
								1507	0.379775	0.944795
								1508	-0.313356	1.02541
								1509	-0.0674115	0.337649
								1510	-0.0350327	0.111766
								1511	0.34835	1.51579
								1512	-0.0702592	0.268819
								1513	0.025144	0.0702007
								1514	0.171658	1.1153
								1515	-0.152893	0.187571
								1516	0.196262	0.0986567
								1517	-0.167758	0.331199
								1518	0.138929	0.768139
								1519	-0.110186	0.0980908
								1520	-0.156597	0.350395
								1521	0.160756	1.07236
								1522	-0.218035	0.186408
								1523	-0.311374	0.443867
								1524	-0.165182	1.0516
								1525	-0.238563	1.29582
								1526	-0.20433	1.12197
								1527	0.341713	1.08458
								1528	-0.349584	1.85038
								1529	0.0863544	0.245981
								1530	-0.125077	0.452913
								1531	0.0471246	0.171767
								1532	-0.818053	0.467169
								1533	-0.0892668	0.140878
								1534	-0.225745	1.45185
								1535	0.036365	0.0779344
								1536	0.0343216	0.0784503
								1537	0.137666	0.338782
								1538	0.081355	0.558325
								1539	0.12277	0.331176
								1540	0.197329	0.183064
								1541	-0.149847	0.349362
								1542	-0.13017	0.565614
								1543	-0.0489064	0.243727
								1544	-0.11493	0.680045
								1545	-0.301844	0.466211
								1546	0.0294203	0.0886061
								1547	-0.227313	1.25111
								1548	0.493862	0.582903
								1549	0.183451	1.73401
								1550	0.31017	0.194742
								1551	0.38372	1.08014
								1552	0.319536	0.48836
								1553	0.0418096	0.0644373
								1554	-0.441015	0.681614
								1555	-0.148456	0.901537
								1556	-0.112815	0.0900479
								1557	-0.0636012	0.168462
								1558	0.0577983	0.234374
								1559	-0.463567	0.410068
								1560	-0.418188	1.42802
								1561	-0.122284	0.297816
								1562	-0.250784	2.86853
								1563	-0.178879	0.478346
								1564	-0.4697	0.9605
								1565	-0.575638	1.09027
								1566	-0.125594	0.48644
								1567	-0.0961814	0.201621
								1568	-0.264167	0.868005
								1569	-0.342226	1.0866
								1570	-0.613265	1.23517
								1571	-0.302088	0.877299
								1572	0.496423	0.298766
								1573	0.691872	0.634827
								1574	0.333331	0.489899
								1575	-0.289943	0.302682
								1576	0.807172	0.883459
								1577	0.238292	0.191527
								1578	-0.100955	0.079728
								1579	0.209705	1.30731
								1580	-0.0923461	0.419187
								1581	-0.0262521	0.0880203
								1582	0.324041	0.50723
								1583	0.0776168	0.195528
								1584	-0.667028	1.18787
								1585	-0.470831	1.17126
								1586	-0.135169	0.977276
								1587	-0.181328	0.176319
								1588	0.609773	1.18875
								1589	-0.11209	0.259296
								1590	0.756248	0.844501
								1591	-0.0363545	0.140431
								1592	0.0499465	0.0194627
								1593	0.312754	0.874263
								1594	-0.0395186	0.108658
								1595	0.158289	0.911686
								1596	0.102579	0.839074
								1597	0.00965629	0.0100348
								1598	0.140314	0.100172
								1599	0.163248	0.924086
								1600	0.00910933	0.0158604
								1601	0.0682423	0.362403
								1602	0.160253	0.278941
								1603	-0.207507	0.945399
								1604	0.392459	0.215555
								1605	0.210401	1.22352
								1606	0.585873	0.303831
								1607	-0.178388	0.915137
								1608	0.0843915	0.108254
								1609	0.168737	0.915473
								1610	0.36463	0.34131
								1611	-0.0559124	0.224248
								1612	0.0223998	0.0611647
								1613	-0.204316	0.78838
								1614	-0.240016	0.340611
								1615	0.0665101	0.530599
								1616	-0.174662	0.118911
								1617	-0.114737	0.144245
								1618	0.235136	0.924342
								1619	-0.0158557	0.0387036
								1620	0.0663173	0.360648
								1621	-0.0612953	0.179094
								1622	-0.247789	0.179767
								1623	-0.252186	0.679109
								1624	-0.0205266	0.106151
								1625	-0.0245956	0.080923
								1626	-0.114591	0.165316
								1627	-0.117047	1.11474
								1628	0.280088	0.147921
								1629	-0.547534	0.965208
								1630	-0.0951951	0.120101
								1631	0.56946	0.43205
								1632	0.336506	0.221909
								1633	-0.17632	0.152598
								1634	0.720922	0.397117
								1635	-0.106355	0.606247
								1636	0.251917	0.887835
								1637	-0.0643001	0.201054
								1638	0.0668947	0.0443848
								1639	-0.0189021	0.0118374
								1640	-0.0287655	0.0346537
								1641	0.124785	0.147849
								1642	-0.0490248	0.111576
								1643	-0.00422759	0.0177156
								1644	0.0835048	0.228844
								1645	-0.438096	0.397567
								1646	0.167895	0.655338
								1647	0.210291	0.110159
								1648	0.375174	0.318214
								1649	-0.0665944	0.145341
								1650	0.172438	0.315673
								1651	0.151677	0.744015
								1652	0.0768761	0.0913866
								1653	0.048032	0.112765
								1654	0.178241	0.66079
								1655	0.110484	0.235455
								1656	-0.128244	0.359361
								1657	-0.241698	0.529167
								1658	0.414814	0.25791
								1659	0.0245156	0.119965
								1660	0.498811	0.257435
								1661	0.0554062	0.117705
								1662	-0.00769801	0.0101291
								1663	-0.0184922	0.0422152
								1664	-0.597804	0.405509
								1665	-0.0260281	0.0548528
								1666	-0.155618	0.297323
								1667	0.248578	0.508748
								1668	0.26769	0.252075
								1669	-0.0431539	0.193716
								1670	0.194832	0.143001
								1671	-0.527018	0.524273
								1672	0.234377	0.137927
								1673	-0.632531	0.606998
								1674	-0.00541098	0.0183808
								1675	0.0999758	0.831017
								1676	-0.0297583	0.083947
								1677	0.212117	0.40804
								1678	-0.054555	0.119656
								1679	-0.170981	0.535736
								1680	-0.297006	0.333668
								1681	0.147159	0.34724
								1682	-0.1427	0.493517
								1683	0.12431	0.524039
								1684	0.0531848	0.254767
								1685	-0.0780713	0.259757
								1686	-0.47166	0.676163
								1687	0.375345	0.651206
								1688	-0.0971198	0.221356
								1689	-0.158731	0.220378
								1690	0.029296	0.104167
								1691	0.10989	0.128666
								1692	-0.351764	0.786668
								1693	0.383837	0.522216
								1694	-0.13749	0.21103
								1695	-0.133098	0.365122
								1696	-0.00984311	0.0111766
								1697	-0.0746461	0.530661
								1698	-0.0274516	0.0473632
								1699	0.389237	1.32023
								1700	-0.0666543	0.310581
								1701	0.0953271	0.593914
								1702	-0.0705454	0.153717
								1703	-0.0726785	0.184883
								1704	-0.00636581	0.0220727
								1705	0.00198542	0.0114193
								1706	0.0324825	0.0416523
								1707	0.0771198	0.0473867
								1708	-0.409114	0.694439
								1709	0.0193145	0.029505
								1710	0.504249	0.497468
								1711	-0.350285	0.655032
								1712	-0.398719	1.31479
								1713	-0.0286965	0.119389
								1714	0.183354	1.11737
								1715	0.330962	1.5233
								1716	0.428439	0.391975
								1717	-0.0295413	0.108111
								1718	-0.0288949	0.0196929
								1719	0.638793	0.576912
								1720	0.0285678	0.0952771
								1721	-0.0713903	0.0812978
								1722	0.215674	0.116
								1723	-0.0513458	0.0561047
								1724	-0.112942	0.175596
								1725	0.0016524	0.0013276
								1726	0.0419389	0.109615
								1727	-0.198116	0.620659
								1728	0.0587549	0.270318
								1729	-0.0638821	0.698744
								1730	-0.116104	0.179959
								1731	-0.347526	0.536232
								1732	0.145981	0.232619
								1733	-0.38284	0.405508
								1734	0.185181	0.227809
								1735	0.133499	0.131573
								1736	-0.156335	0.946964
								1737	-0.00337874	0.013729
								1738	-0.400049	1.86228
								1739	-0.087969	0.0696699
								1740	-0.341018	0.311286
								1741	-0.0797873	0.459592
								1742	-0.0621879	0.43715
								1743	-0.167885	0.284853
								1744	-0.441927	3.07978
								1745	-0.475078	0.345766
								1746	0.0534914	0.0440088
								1747	-0.0735695	0.255258
								1748	-0.0459161	0.136871
								1749	0.0443925	0.217298
								1750	0.380535	0.230728
								1751	-0.0334389	0.0555827
								1752	-0.500221	0.407162
								1753	0.0561825	0.330227
								1754	0.346687	1.18889
								1755	-0.475393	0.47898
								1756	0.21879	0.115456
								1757	-0.0784813	0.0437867
								1758	-0.193454	0.41146
								1759	0.0519729	0.110223
								1760	0.0054689	0.0485248
								1761	-0.252978	0.271908
								1762	0.233741	0.942938
								1763	-0.0283609	0.149923
								1764	-0.31376	1.78936
								1765	-0.347443	0.62603
								1766	0.280074	0.830657
								1767	-0.00302605	0.008818
								1768	-0.0219765	0.0871744
								1769	0.0898354	0.337223
								1770	-0.401801	0.309529
								1771	0.522996	0.527084
								1772	0.158392	0.200171
								1773	0.532144	0.305711
								1774	0.0956395	0.255018
								1775	0.0375301	0.0215289
								1776	-0.168056	0.550154
								1777	0.355688	0.212801
								1778	-0.135083	0.326544
								1779	-0.0977782	0.259278
								1780	-0.00498062	0.0180432
								1781	-0.0483775	0.167627
								1782	0.373998	0.50571
								1783	-0.133684	0.494357
								1784	-0.160274	0.124041
								1785	-0.218869	0.196516
								1786	-0.299797	0.840659
								1787	-0.406085	1.95998
								1788	-0.356521	2.99776
								1789	-0.135708	0.307183
								1790	-0.303657	0.291463
								1791	0.293229	0.224501
								1792	-0.00495498	0.0145441
								1793	0.140577	0.1507
								1794	0.24942	0.301116
								1795	0.261118	0.194134
								1796	0.645525	0.289813
								1797	-0.0184443	0.0783622
								1798	0.0664868	0.0472966
								1799	0.302351	1.4515
								1800	-0.20227	0.919475
								1801	0.220996	0.16586
								1802	0.242389	0.203116
								1803	0.0692693	0.569732
								1804	0.153999	0.448946
								1805	-0.120873	0.178608
								1806	0.124744	0.0606353
								1807	0.165432	0.127557
								1808	0.0633758	0.17834
								1809	-0.0585497	0.285679
								1810	-0.374706	1.36134
								1811	-0.0717428	0.20651
								1812	-0.104044	0.338956
								1813	-0.324621	1.0971
								1814	0.253843	0.794636
								1815	0.0201043	0.0161176
								1816	0.0512207	0.400657
								1817	0.0664541	0.394421
								1818	-0.0101666	0.00792606
								1819	-0.0954283	0.179835
								1820	-0.0551785	0.161751
								1821	-0.28939	0.285734
								1822	-0.320492	0.372271
								1823	-0.216769	0.315627
								1824	-0.045281	0.041442
								1825	0.774275	0.416279
								1826	-0.274277	1.26792
								1827	-0.147333	0.129767
								1828	0.189294	0.476275
								1829	-0.0091556	0.0565469
								1830	-0.315928	0.430143
								1831	0.0782175	0.383851
								1832	-0.132356	1.18902
								1833	-0.0678895	0.542689
								1834	-0.0624303	0.282501
								1835	-0.263074	0.437227
								1836	0.287593	1.86554
								1837	0.676433	0.607575
								1838	0.10214	0.39675
								1839	0.00569638	0.00844606
								1840	-0.00784623	0.0458186
								1841	-0.155351	0.93974
								1842	-0.349904	0.831464
								1843	-0.332274	0.442927
								1844	-0.1968	0.188983
								1845	0.191534	0.122195
								1846	0.157984	0.22375
								1847	0.270283	0.243723
								1848	0.543162	0.289804
								1849	-0.0152821	0.0858437
								1850	0.0879814	0.118017
								1851	-0.2651	0.340921
								1852	0.00968779	0.00600714
								1853	0.0296317	0.026402
								1854	-0.156115	0.695227
								1855	0.118923	0.935669
								1856	-0.0753431	0.125351
								1857	0.142056	0.951541
								1858	0.0566246	0.0442607
								1859	0.19354	0.213627
								1860	-0.0661327	0.0492945
								1861	-0.165523	0.214407
								1862	-0.0896606	0.0641384
								1863	0.196448	0.85633
								1864	0.4698	0.27718
								1865	0.0323131	0.0265279
								1866	0.0741452	0.586049
								1867	0.0405847	0.117837
								1868	-0.0364425	0.146104
								1869	0.245013	0.122093
								1870	-0.190149	0.180745
								1871	-0.426087	0.303105
								1872	-0.243294	0.312575
								1873	-0.116931	0.182991
								1874	0.125376	0.417509
								1875	-0.0560751	0.220469
								1876	-0.158392	0.164603
								1877	0.290391	0.166866
								1878	0.10181	0.0500499
								1879	0.689814	0.39683
								1880	0.074409	0.0652252
								1881	0.142815	0.199728
								1882	0.388633	0.297452
								1883	-0.045154	0.270287
								1884	-0.100904	0.46772
								1885	-0.138503	0.195929
								1886	0.118787	0.162312
								1887	0.0750996	0.190457
								1888	0.35373	0.636721
								1889	0.390828	0.524304
								1890	0.0408303	0.19055
								1891	-0.318904	0.636256
								1892	0.107149	0.496468
								1893	0.0761686	0.244005
								1894	0.139462	0.141078
								1895	0.0545453	0.0399425
								1896	0.157865	0.129289
								1897	0.792694	0.456635
								1898	0.0144916	0.022964
								1899	-0.139892	0.348449
								1900	0.00485485	0.00482099
								1901	-0.115671	0.179303
								1902	0.35124	0.265529
								1903	0.230941	0.57605
								1904	0.562709	0.310035
								1905	0.487714	1.14701
								1906	0.0407586	0.080243
								1907	-0.389358	1.30824
								1908	-0.984726	0.501055
								1909	-0.348662	1.26813
								1910	0.220744	0.497566
								1911	-0.110139	0.481313
								1912	0.167293	0.326276
								1913	0.0398752	0.405463
								1914	0.135894	0.350111
								1915	0.0744496	0.0790166
								1916	-0.0280954	0.131436
								1917	0.132754	0.227734
								1918	0.0767197	0.326884
								1919	-0.0538429	0.156457
								1920	-0.10585	0.625431
								1921	0.178622	0.23228
								1922	-0.0983313	0.614599
								1923	-0.0330259	0.0214662
								1924	0.761129	0.417949
								1925	0.210455	0.427576
								1926	0.0355424	0.0207181
								1927	0.128604	0.747546
								1928	0.0820983	0.20861
								1929	-0.0814528	0.0447246
								1930	-0.036887	0.216595
								1931	-0.407537	0.595384
								1932	0.723153	0.391845
								1933	-0.0714597	0.429165
								1934	-0.162954	0.253585
								1935	0.140691	0.581413
								1936	-0.111194	0.0848418
								1937	-0.128244	0.396361
								1938	-0.0601896	0.250103
								1939	0.120222	0.310465
								1940	0.328035	2.0441
								1941	-0.0777685	0.35013
								1942	0.177715	0.379838
								1943	-0.114922	0.241014
								1944	-0.137488	0.625334
								1945	-0.184234	0.700503
								1946	0.105798	0.197125
								1947	-0.0205717	0.0380626
								1948	0.170373	0.205503
								1949	0.433178	0.301492
								1950	-0.0347523	0.0935282
								1951	-0.138786	0.358276
								1952	0.0321696	0.19709
								1953	0.202197	0.136562
								1954	0.196702	0.178605
								1955	0.286799	1.71357
								1956	-0.164359	0.194717
								1957	-0.156669	0.869372
								1958	-0.0949089	1.20387
								1959	-0.672024	0.376969
								1960	0.148996	0.0925763
								1961	-0.0105495	0.028799
								1962	-0.0763249	0.0556136
								1963	-0.262788	0.335832
								1964	0.104681	0.187436
								1965	0.219146	0.559832
								1966	0.0513382	0.0742808
								1967	0.0924529	0.411063
								1968	0.0386459	0.116946
								1969	-0.386671	0.63159
								1970	-0.106816	0.427918
								1971	-0.0841257	0.253768
								1972	0.0619357	0.272553
								1973	-0.22795	0.256125
								1974	0.118741	0.431152
								1975	0.118791	0.211967
								1976	0.325647	0.223471
								1977	0.0230133	0.0650783
								1978	-0.0374895	0.0695352
								1979	-0.0660683	0.175796
								1980	0.00341633	0.00702081
								1981	-0.243398	0.322833
								1982	-0.231073	0.562476
								1983	0.0162085	0.0803694
								1984	0.154956	0.234883
								1985	-0.240307	0.782923
								1986	0.0612289	0.143339
								1987	-0.544083	0.508914
								1988	0.109039	0.183741
								1989	0.0029779	0.0149157
								1990	0.24387	0.707122
								1991	0.0676208	0.380186
								1992	-0.0323313	0.0453752
								1993	-0.204269	0.858192
								1994	-0.116486	0.171166
								1995	0.0241796	0.0368408
								1996	-0.00157115	0.00254378
								1997	-0.0640937	0.266517
[truncated: 5,202 more rows]

## Sheet: Fig 1C
Increased				Decreased				Unchanged
	Difference (Log 2)	Significance (-Log P-Value)			Difference (Log 2)	Significance (-Log P-Value)			Difference (Log 2)	Significance (-Log P-Value)
0	3.92515	7.21994		0	-0.813712	6.6853		0	0.131228	0.233183
1	2.47232	6.78185		1	-0.935389	3.91225		1	0.280568	0.190843
2	3.60083	6.75135		2	-1.0601	3.23578		2	0.278573	0.403868
3	3.80503	6.69671		3	-0.992906	3.21388		3	-0.572623	0.8667
4	3.48389	5.98934		4	-0.587292	2.97975		4	-0.00498017	0.0158544
5	3.19892	5.83251		5	-0.670911	2.94406		5	0.158978	0.118376
6	3.54522	5.79331		6	-0.709852	2.93993		6	0.0720318	0.193035
7	2.68249	5.29886		7	-1.15789	2.90097		7	0.632976	0.405626
8	1.59023	5.1386		8	-0.858491	2.66459		8	-0.0912428	0.0859267
9	2.13053	5.08379		9	-0.859329	2.62042		9	0.033606	0.0207202
10	2.20088	5.04973		10	-0.800151	2.33937		10	0.000531681	0.000280312
11	0.849064	4.77409		11	-0.738884	2.16127		11	-0.261885	0.307943
12	2.92761	4.70636		12	-1.19666	2.1135		12	0.493972	0.788795
13	1.36482	4.68298		13	-0.612828	2.02447		13	0.464677	0.286658
14	0.653424	4.43459		14	-1.00929	1.93837		14	0.438932	1.21488
15	0.623107	4.39664		15	-0.669379	1.88265		15	0.288829	0.404076
16	2.61672	4.28993		16	-0.684559	1.80606		16	0.000771754	0.00209092
17	1.64538	4.22974		17	-0.821259	1.78814		17	-0.111014	0.123659
18	2.31096	4.14959		18	-0.654373	1.76703		18	0.531458	0.58369
19	1.68733	4.11821		19	-0.636262	1.74374		19	-0.0918364	0.199805
20	1.75491	4.06323		20	-0.71588	1.73836		20	-0.20625	1.22168
21	2.17194	4.0326		21	-0.661502	1.71264		21	-0.158433	0.329435
22	2.94344	4.00245		22	-0.975632	1.70235		22	-0.0120445	0.00875494
23	3.18846	3.9949		23	-0.752447	1.63945		23	-0.0219423	0.0542965
24	1.01787	3.94118		24	-0.90817	1.55462		24	0.329269	1.81201
25	0.608715	3.5586		25	-0.858396	1.5321		25	-0.0605237	0.106037
26	1.04844	3.55581		26	-0.590821	1.50615		26	0.996058	0.605319
27	0.949734	3.50239		27	-1.46253	1.44118		27	-0.152305	0.4313
28	0.602705	3.46536		28	-0.718148	1.43475		28	-0.0627439	0.337009
29	1.29287	3.37358		29	-0.815043	1.41709		29	0.0762452	0.693522
30	1.15814	3.3018						30	0.26012	0.358514
31	0.723438	3.21633						31	0.058699	0.0608692
32	1.51684	3.03179						32	0.0758829	0.0804908
33	1.48768	2.93138						33	-0.151472	1.42963
34	2.02125	2.90777						34	-0.120621	0.0953945
35	0.947409	2.79442						35	0.41211	0.84876
36	0.98865	2.7434						36	0.776645	0.582385
37	1.18526	2.63014						37	0.211829	0.290129
38	0.617407	2.52722						38	-0.0347973	0.138334
39	2.1087	2.46929						39	-0.288658	0.289229
40	1.24254	2.4531						40	0.319825	0.212152
41	0.728828	2.37777						41	0.0502124	0.198245
42	0.718485	2.37249						42	-0.00747273	0.00672089
43	0.897612	2.26891						43	0.129639	0.715935
44	1.24929	2.12539						44	-0.152751	0.775221
45	0.769004	2.08114						45	0.494243	0.250263
46	1.164	2.00118						46	0.128241	0.443427
47	1.10376	1.96217						47	0.144337	0.162986
48	0.644308	1.85735						48	-0.178882	0.438016
49	0.866156	1.84149						49	0.660578	0.425386
50	0.59983	1.81799						50	-0.118661	0.535837
51	0.765318	1.79252						51	0.577353	0.601017
52	0.689116	1.76703						52	-0.0322117	0.0361965
53	1.07371	1.68867						53	-0.0847857	0.203857
54	0.815981	1.64515						54	-0.395771	0.99815
55	0.904409	1.61615						55	0.0938037	0.114557
56	0.766144	1.61277						56	0.272662	0.176875
57	0.621673	1.61094						57	0.198475	0.11877
58	0.656735	1.59293						58	0.782219	0.378932
59	0.602783	1.54635						59	0.23131	0.151068
60	1.39842	1.53022						60	0.709954	0.452152
61	0.799521	1.50621						61	-0.230491	0.298974
62	0.984884	1.49396						62	-0.119281	0.255352
63	1.02573	1.49097						63	0.0583371	0.0967764
64	0.881747	1.48651						64	-0.0738291	0.092438
65	0.644181	1.45577						65	-0.0666503	0.247526
66	0.751007	1.45162						66	-0.335948	3.98008
67	0.942608	1.42025						67	-0.0553438	0.20536
68	1.14683	1.40843						68	-0.034267	0.0269395
69	1.49604	1.34189						69	0.233536	0.584635
								70	-0.127771	0.680574
								71	0.0284789	0.0212651
								72	0.20095	0.373872
								73	-0.0884094	0.325674
								74	0.184955	0.33828
								75	0.184591	0.320768
								76	0.0190763	0.0263461
								77	0.0656602	0.0750906
								78	0.0683667	0.0862934
								79	0.300418	0.259184
								80	-0.544353	0.838556
								81	0.104936	0.273962
								82	0.123065	0.100865
								83	-0.313379	0.466293
								84	-0.128656	0.371718
								85	-0.102267	0.497837
								86	-0.323775	1.17871
								87	-0.0840648	0.917602
								88	-0.0992031	0.151835
								89	0.418374	0.265014
								90	-0.00282715	0.00688112
								91	0.0466909	0.154547
								92	0.121811	0.288332
								93	0.374274	0.311204
								94	-0.154106	1.49012
								95	0.039348	0.300638
								96	0.178646	0.12399
								97	-0.130438	0.471337
								98	0.138691	1.11927
								99	-0.0815457	0.536367
								100	0.0516716	0.255264
								101	0.198196	0.584798
								102	0.246339	0.95807
								103	-0.216081	0.141534
								104	-0.320295	0.288339
								105	0.0162087	0.0435361
								106	0.68355	0.418962
								107	0.724276	0.520385
								108	0.0119929	0.0407129
								109	0.111532	0.125949
								110	-0.195564	0.174605
								111	0.14187	0.158789
								112	-0.138664	0.240599
								113	-0.122898	0.130508
								114	0.405096	0.326502
								115	0.0316955	0.0713024
								116	-0.308589	0.846366
								117	-0.148437	0.697138
								118	0.0211251	0.0557922
								119	0.0117572	0.0247701
								120	-0.123267	0.410123
								121	-0.266181	0.996843
								122	-0.194309	1.7025
								123	-0.033139	0.275607
								124	-0.0989787	0.642844
								125	-0.11484	0.672369
								126	0.175154	0.396303
								127	0.18283	1.06769
								128	-0.106025	0.21574
								129	0.190419	0.707236
								130	-0.08946	0.777458
								131	-0.246172	1.34272
								132	0.341869	1.22118
								133	-0.24549	0.44218
								134	0.168316	0.795703
								135	-0.0035189	0.00975632
								136	0.110234	0.291948
								137	-0.0356801	0.0620275
								138	-0.0270543	0.180034
								139	-0.297226	1.3772
								140	-0.0423945	0.0525801
								141	-0.0703234	0.342414
								142	0.383724	0.379631
								143	0.0552866	0.0497432
								144	0.159594	0.511724
								145	0.263226	0.754554
								146	0.418094	1.2232
								147	0.355064	0.197638
								148	0.262684	0.208144
								149	0.293121	0.175373
								150	-0.135731	0.399816
								151	-0.132766	0.180221
								152	-0.334165	0.405289
								153	0.0205519	0.0323036
								154	0.047284	0.106071
								155	-0.0249413	0.028081
								156	-0.0349034	0.0295368
								157	-0.314915	0.62116
								158	0.305697	0.4865
								159	0.217899	0.732245
								160	-0.123893	0.157026
								161	0.669091	0.500149
								162	0.599204	0.250259
								163	-0.0549238	0.219987
								164	-0.0811142	0.62182
								165	-0.112736	0.26424
								166	0.280194	0.205449
								167	0.156341	0.159029
								168	0.451796	0.344547
								169	-0.623315	0.556076
								170	0.125785	0.223636
								171	0.0217119	0.0134208
								172	0.494851	0.283544
								173	0.0412375	0.132416
								174	0.0533587	0.0393577
								175	0.00879307	0.0507004
								176	-0.142087	0.084173
								177	0.236792	0.337737
								178	-0.145644	0.590608
								179	0.187682	0.0920189
								180	0.0937186	0.140423
								181	-0.238999	0.47311
								182	0.101423	0.0967999
								183	-0.0935708	0.0596052
								184	0.216262	0.766212
								185	-0.0526064	0.0539592
								186	-0.267523	1.14193
								187	-0.119972	0.435523
								188	-0.785195	1.09073
								189	0.189924	0.155534
								190	-0.628825	0.901453
								191	-0.360482	1.62666
								192	0.869405	0.505475
								193	0.0898694	0.254507
								194	0.0796338	0.133936
								195	0.697726	0.56581
								196	-0.232653	0.993613
								197	0.135051	0.0844054
								198	-0.173428	0.892023
								199	-0.392582	0.405704
								200	-0.180077	0.312587
								201	-0.0660329	0.0620125
								202	-0.144109	0.630617
								203	0.224403	0.139867
								204	0.159547	0.117548
								205	0.180916	0.133497
								206	-0.168983	0.320001
								207	0.0395993	0.0842196
								208	-0.0344568	0.183377
								209	-0.235863	0.477036
								210	0.0195269	0.178961
								211	-0.333928	0.897778
								212	-0.0465298	0.256982
								213	0.379867	0.240835
								214	-0.0080354	0.0136764
								215	-0.0939542	0.454991
								216	-0.00591079	0.0132963
								217	-0.15074	1.36478
								218	0.185062	0.718782
								219	-0.225715	0.118369
								220	0.492383	0.463131
								221	0.262861	1.48595
								222	-0.315671	0.683962
								223	0.139691	0.26078
								224	-0.0850887	0.0757676
								225	-0.0438065	0.0721571
								226	-0.172001	0.865941
								227	-0.126437	0.607413
								228	-0.0162688	0.0092793
								229	0.223541	2.27031
								230	0.350208	2.56911
								231	-0.139144	0.383437
								232	-0.146627	0.500809
								233	0.0497105	0.141857
								234	0.0251172	0.0655504
								235	0.196559	0.191864
								236	-0.0257378	0.0218094
								237	-0.237101	0.2421
								238	0.824403	0.639061
								239	0.598133	0.587396
								240	0.387676	0.374484
								241	0.426427	0.305032
								242	0.146107	0.654617
								243	-0.328043	1.02418
								244	0.200196	0.934378
								245	-0.0330761	0.0898524
								246	0.0843867	0.102184
								247	0.0310719	0.0377209
								248	-0.10435	0.699558
								249	0.0270389	0.0232419
								250	-0.039936	0.0709104
								251	0.0151872	0.0303056
								252	0.0147311	0.0737287
								253	0.277515	0.381947
								254	-0.0569202	0.253636
								255	0.0217074	0.0745836
								256	-0.0232667	0.114635
								257	0.209071	0.770661
								258	0.295156	0.239741
								259	-0.170774	0.563924
								260	0.24203	0.675643
								261	-0.234996	0.142538
								262	0.153655	0.540904
								263	-0.099344	0.713272
								264	-0.167127	0.196999
								265	0.0791601	0.229017
								266	1.01923	0.559336
								267	0.445908	0.404784
								268	0.187541	0.111131
								269	-0.268697	0.344573
								270	0.696328	0.502283
								271	-0.135001	0.138847
								272	-0.194406	0.175484
								273	0.0779801	0.279598
								274	-0.098095	0.0518545
								275	0.0354175	0.0704533
								276	-0.0569153	0.0860953
								277	-0.304655	0.433082
								278	-0.0140269	0.0271024
								279	0.585916	0.393423
								280	0.798164	0.704805
								281	0.248169	0.662293
								282	-0.15319	0.152713
								283	-0.0366846	0.118172
								284	-0.959971	1.0493
								285	-0.241455	1.8971
								286	0.0564137	0.0257124
								287	0.113524	0.516469
								288	-0.342141	0.43146
								289	0.0399714	0.148371
								290	0.0170619	0.0304993
								291	0.333831	0.992719
								292	0.0318598	0.0657405
								293	0.0172988	0.0240583
								294	0.712036	0.566019
								295	0.183273	0.798277
								296	0.00454832	0.0140502
								297	0.0169313	0.0811455
								298	-0.197615	0.347505
								299	0.237042	0.643314
								300	-0.242872	2.51247
								301	-0.0240094	0.0609631
								302	-0.0253389	0.0676068
								303	-0.0830376	0.0906563
								304	0.209862	1.02067
								305	0.084821	0.325248
								306	0.166217	0.121478
								307	0.520389	0.884935
								308	-0.0815555	0.321065
								309	0.249665	1.06291
								310	0.12899	1.40302
								311	0.360102	1.97944
								312	0.129989	0.28486
								313	0.415533	1.69605
								314	0.0281439	0.0456832
								315	0.328894	0.962981
								316	0.0294486	0.0204596
								317	0.148522	0.898521
								318	0.331204	0.763575
								319	0.862268	1.27073
								320	0.72159	1.05917
								321	-0.095299	0.0649377
								322	-0.261984	0.274453
								323	-0.294202	0.501464
								324	0.139101	0.12568
								325	-0.0133787	0.0538556
								326	-0.355723	0.394006
								327	0.130007	0.418271
								328	-0.0355673	0.102942
								329	-0.0433453	0.0442954
								330	0.650128	1.22191
								331	-0.0052191	0.0272519
								332	-0.090463	0.0935669
								333	-0.0544104	0.0635643
								334	0.743627	0.756036
								335	0.446175	1.16728
								336	0.372557	0.584863
								337	0.117027	0.21061
								338	-0.220599	0.254331
								339	0.011531	0.0296975
								340	-0.154393	1.0074
								341	-0.055105	0.290419
								342	0.212375	0.447238
								343	0.0236955	0.0735283
								344	0.100576	0.0947705
								345	-0.0203973	0.0572141
								346	0.0533445	0.157062
								347	0.0417295	0.0749122
								348	0.07652	0.180781
								349	0.290597	1.38604
								350	-0.0092756	0.01557
								351	0.282186	0.689989
								352	0.0303101	0.117653
								353	0.107335	0.416367
								354	0.119916	0.20151
								355	-0.0201321	0.0200388
								356	-0.365556	0.85583
								357	0.0560583	0.254571
								358	0.0175138	0.057486
								359	0.00343559	0.0112019
								360	-0.0436749	0.395347
								361	-0.223179	0.795003
								362	-0.185395	0.644226
								363	0.0121058	0.0461052
								364	0.818593	0.439495
								365	0.153165	1.85869
								366	0.10679	0.653596
								367	0.272752	0.997522
								368	-0.20036	1.85281
								369	0.341076	0.0880219
								370	-0.0365446	0.191727
								371	-0.0515132	0.439233
								372	0.100053	0.224667
								373	0.414479	0.367596
								374	0.144594	0.243726
								375	0.0666747	0.12072
								376	-0.00317012	0.0108816
								377	0.289666	1.37558
								378	0.193066	0.504304
								379	-0.0950743	0.121756
								380	-0.0212271	0.0994234
								381	0.0222127	0.0613704
								382	-0.0808221	0.501166
								383	0.120069	0.199971
								384	0.161198	0.511165
								385	0.293381	1.5395
								386	0.851762	0.408225
								387	0.140251	0.177896
								388	0.270713	2.08209
								389	-0.309437	0.577455
								390	-0.221603	0.640335
								391	-0.450525	1.41294
								392	-0.0998793	0.468017
								393	0.104269	0.0679697
								394	0.127479	0.109885
								395	0.348928	0.702105
								396	0.072621	0.421302
								397	0.168449	0.906876
								398	0.280483	0.446364
								399	-0.0657705	0.174238
								400	-0.223843	0.15105
								401	-0.0126704	0.0110842
								402	0.0929929	0.0691815
								403	0.118578	0.268536
								404	0.0399666	0.0478541
								405	-0.182294	0.162399
								406	0.242415	0.275447
								407	0.00555888	0.0122049
								408	0.0260845	0.201298
								409	0.591914	0.412969
								410	0.113403	0.309741
								411	-0.284616	0.844424
								412	0.0581624	0.250584
								413	-0.402161	0.460217
								414	-0.932719	0.841094
								415	-0.198533	0.73141
								416	0.0552473	0.124199
								417	-0.108829	0.307111
								418	-0.0319939	0.0932394
								419	-0.320793	0.948385
								420	0.323885	0.708594
								421	-0.295654	1.62687
								422	-0.0309162	0.0235342
								423	-0.360276	0.640434
								424	-0.0887968	0.224902
								425	-0.305207	0.281446
								426	-0.171898	0.298442
								427	-0.174606	0.28404
								428	-0.0928138	0.863145
								429	-0.0172643	0.0760878
								430	-0.121158	0.676536
								431	-0.107634	0.857171
								432	0.0173962	0.0448346
								433	0.0779412	0.16948
								434	-0.187037	0.181213
								435	-0.259314	2.03207
								436	0.267025	0.560926
								437	0.1894	0.350012
								438	-0.199518	0.564733
								439	0.188333	0.494127
								440	-0.076874	0.336068
								441	-0.0705607	0.481474
								442	0.168615	0.434775
								443	0.0699898	0.157469
								444	0.220429	0.58277
								445	0.419025	0.440293
								446	-0.0291623	0.105445
								447	-0.0155595	0.0419291
								448	-0.304252	0.870412
								449	-0.122705	0.875958
								450	-0.592176	0.527722
								451	-0.0557403	0.304905
								452	0.103259	0.694096
								453	-0.0104389	0.0353176
								454	0.0750681	0.231537
								455	-0.109931	1.0263
								456	-0.153115	0.116366
								457	-0.056304	0.122975
								458	-0.124371	0.217659
								459	-0.162768	0.881403
								460	0.158683	0.267525
								461	-0.594199	0.940486
								462	-0.182258	0.367229
								463	-0.0125326	0.0334296
								464	-0.277824	0.680456
								465	-0.0996004	0.166688
								466	-0.383248	6.01465
								467	0.514858	0.444838
								468	-0.270664	1.10087
								469	0.0630584	0.115371
								470	-0.102069	0.199842
								471	-0.0651286	0.197427
								472	0.0298807	0.0212335
								473	-0.0826293	0.0730163
								474	0.0197378	0.0143905
								475	0.0800583	0.0638958
								476	0.121571	0.105866
								477	0.0729151	0.338322
								478	-0.539819	0.593271
								479	-0.16752	0.50434
								480	-0.251422	0.787926
								481	0.677345	0.930224
								482	0.388649	0.706486
								483	-0.264852	0.582007
								484	-0.366762	1.07696
								485	-0.068776	0.0874411
								486	-0.176891	2.08501
								487	-0.182345	1.40284
								488	-0.0417086	0.426558
								489	-0.351092	3.70871
								490	-0.136172	0.720618
								491	0.00296858	0.0169517
								492	0.150995	0.662904
								493	-0.187902	0.69511
								494	-0.0266908	0.0391574
								495	0.0254803	0.0287873
								496	0.018009	0.034566
								497	0.05414	0.649011
								498	-0.394882	0.577928
								499	0.450893	0.748121
								500	-0.17174	0.440945
								501	-0.237467	0.817017
								502	0.186493	0.897441
								503	0.455884	2.25201
								504	0.328745	2.06478
								505	-0.458362	0.853859
								506	-0.0260826	0.0974177
								507	0.137802	0.531865
								508	-0.144362	1.04535
								509	-0.0324421	0.0475153
								510	0.0494325	0.18437
								511	-0.340937	1.13439
								512	0.501968	1.27077
								513	-0.276181	0.807107
								514	-0.206454	0.337692
								515	0.05622	0.146766
								516	0.0485507	0.0547239
								517	-0.134177	0.307397
								518	0.0519349	0.0280861
								519	-0.0307215	0.0926788
								520	-0.0644879	0.257739
								521	-0.0299084	0.239809
								522	-0.422491	0.370912
								523	0.081419	0.055422
								524	-0.0266176	0.0145526
								525	0.168373	0.107612
								526	-0.0671314	0.201981
								527	-0.00511315	0.00571554
								528	0.0969049	0.195579
								529	-0.08769	0.144086
								530	0.139842	0.0871399
								531	-0.00129837	0.00289761
								532	0.0635859	0.0677126
								533	-0.113478	0.207352
								534	0.0889093	0.698683
								535	0.151263	0.258817
								536	0.163891	0.220091
								537	0.386623	0.288747
								538	0.209437	0.725795
								539	-0.121198	0.189695
								540	0.00362814	0.018235
								541	-0.179434	0.591832
								542	-0.0915627	0.253204
								543	-0.0255051	0.102743
								544	0.152628	0.362179
								545	-0.0809642	0.214405
								546	-0.0432176	0.120997
								547	-0.129913	1.08641
								548	-0.156973	0.655592
								549	-0.193017	0.520188
								550	-0.108118	0.317726
								551	-0.0302239	0.0702339
								552	0.0207654	0.139204
								553	0.0774162	0.17047
								554	-0.172287	0.672205
								555	0.00645068	0.0178389
								556	0.0640101	0.19201
								557	0.170292	0.394502
								558	0.452736	0.350611
								559	-0.137001	0.614533
								560	0.252523	0.23657
								561	0.245702	0.206285
								562	0.373866	0.386613
								563	1.14401	0.53454
								564	0.890029	0.818956
								565	-0.318637	0.532083
								566	0.294255	1.34624
								567	0.136173	0.516768
								568	0.0367709	0.144221
								569	-0.186622	0.636544
								570	0.0338279	0.0978653
								571	0.0319114	0.101468
								572	-0.0342034	0.141966
								573	-0.261462	0.238675
								574	-0.137192	0.603189
								575	0.0121138	0.0324054
								576	0.0662762	0.522157
								577	0.140485	0.298294
								578	0.00166384	0.00810269
								579	0.192727	0.306408
								580	0.131597	0.109404
								581	-0.00901979	0.00856366
								582	0.0762965	0.237764
								583	-0.292258	0.201294
								584	0.056763	0.0805534
								585	-0.0650532	0.442577
								586	-0.315653	0.742487
								587	0.0903553	0.16819
								588	0.108562	0.278928
								589	0.0879658	0.312075
								590	-0.14388	0.160926
								591	-0.551989	1.30032
								592	0.00981387	0.0559613
								593	-0.00999183	0.0593582
								594	-0.0334981	0.398654
								595	-0.101502	0.5898
								596	-0.0753186	0.663962
								597	0.141906	0.974074
								598	-0.171242	0.495993
								599	-0.0128767	0.0238559
								600	0.0138089	0.0215065
								601	0.103017	0.475988
								602	0.0853657	0.595895
								603	-0.479593	1.7189
								604	0.160708	0.701229
								605	-0.249851	0.282638
								606	-0.108293	0.228027
								607	-0.0145606	0.0300574
								608	-0.355791	1.34499
								609	-0.927034	0.758453
								610	-0.106527	0.438939
								611	0.0585189	0.106553
								612	0.134375	0.35671
								613	0.11669	0.203049
								614	0.0629103	0.239769
								615	0.353225	0.664476
								616	-0.185163	0.473796
								617	-0.213765	0.786926
								618	0.295526	1.27483
								619	-0.00994937	0.0657442
								620	-0.307431	0.675358
								621	-0.329016	0.381156
								622	-0.44596	1.44966
								623	-0.0698137	0.25303
								624	0.163966	0.771911
								625	-0.221726	0.262238
								626	-0.0122247	0.0417017
								627	-0.106889	0.435471
								628	0.0469207	0.447488
								629	0.0149279	0.0761537
								630	-0.0508845	0.0579857
								631	0.20437	0.423871
								632	-0.0300414	0.0446835
								633	0.0118217	0.0858288
								634	0.269185	0.86377
								635	-0.128511	0.520864
								636	0.223806	0.206993
								637	0.0143468	0.0793135
								638	0.114977	1.08789
								639	0.124256	0.194223
								640	0.331614	0.75533
								641	-0.067726	0.178292
								642	-0.335767	0.463061
								643	-0.0270593	0.192257
								644	-0.104825	0.503979
								645	-0.0410488	0.0870859
								646	-0.0305668	0.150253
								647	0.486133	0.478049
								648	0.00362559	0.00325973
								649	0.235106	0.3953
								650	0.0921701	0.0823995
								651	-0.352493	0.864442
								652	-0.0586953	0.173414
								653	-0.246862	0.573654
								654	0.00840659	0.0272662
								655	0.00826118	0.00833789
								656	-0.0163993	0.0503194
								657	-0.100163	0.46464
								658	0.555958	0.343626
								659	-0.0633238	0.349098
								660	-0.109188	1.25163
								661	-0.390385	2.34655
								662	0.174054	0.320166
								663	0.155053	0.381212
								664	0.316996	1.07019
								665	-0.348903	2.25209
								666	0.644095	0.420633
								667	-0.224031	0.794551
								668	-0.0792792	0.233633
								669	-0.115991	0.666394
								670	-0.264525	0.206081
								671	0.0210304	0.0508612
								672	-0.0747814	0.191356
								673	0.283592	0.240476
								674	0.984269	0.579493
								675	-0.0261756	0.281173
								676	-0.168047	0.761655
								677	0.0872521	0.529879
								678	0.146534	0.675254
								679	-0.0425343	0.243338
								680	0.0356483	0.153146
								681	-0.224177	1.09785
								682	0.158893	0.386411
								683	-0.0358715	0.0425898
								684	0.299836	0.26738
								685	0.0530546	0.239968
								686	-0.0214638	0.0743038
								687	-0.0333604	0.13613
								688	-0.122285	1.26782
								689	0.00422847	0.00934222
								690	-0.392509	0.696945
								691	0.327968	0.713122
								692	0.579259	0.369067
								693	0.0717802	0.495455
								694	0.0131218	0.0161336
								695	-0.000762567	0.00297076
								696	-0.10532	0.0861638
								697	-0.060356	0.0534962
								698	0.13354	0.109462
								699	0.292098	0.157358
								700	-0.215075	0.498231
								701	0.24727	0.288719
								702	-0.489786	1.0986
								703	-0.488434	0.687808
								704	-0.0212726	0.139834
								705	0.279129	0.994178
								706	-0.0890912	0.369118
								707	0.131637	0.398893
								708	-0.142164	0.985942
								709	0.0243355	0.0342807
								710	-0.0126677	0.0402244
								711	-0.0685149	0.509454
								712	-0.0625026	0.359602
								713	-0.000641872	0.00156056
								714	-0.430544	0.317717
								715	-0.0366429	0.05691
								716	0.042726	0.0502933
								717	-0.222431	0.436016
								718	-0.0848673	0.402808
								719	-0.0833782	0.603987
								720	-0.0103617	0.0137002
								721	0.258162	0.545186
								722	0.121209	0.304094
								723	-0.0960675	0.432436
								724	-0.0964051	0.346004
								725	0.318204	0.859322
								726	0.177012	1.33098
								727	-0.619972	1.06148
								728	0.0350449	0.208801
								729	-0.0996319	0.52194
								730	-0.361055	0.413294
								731	-0.158006	0.953006
								732	-0.00238015	0.00441844
								733	0.167168	0.203152
								734	0.0640909	0.56431
								735	0.111652	0.248302
								736	-0.00623914	0.013815
								737	0.0311842	0.110788
								738	-0.140059	0.25827
								739	-0.184882	0.583598
								740	-0.0689904	0.0785348
								741	-0.0123428	0.0632168
								742	-0.26315	3.56697
								743	-0.39418	0.235237
								744	0.0504663	0.0877847
								745	-0.0507755	0.427347
								746	-0.0496948	0.113632
								747	-0.0774805	0.32416
								748	0.107239	0.0929359
								749	0.263843	0.289163
								750	-0.3513	0.529049
								751	-0.0652722	0.100228
								752	-0.116074	0.989721
								753	0.0385676	0.104442
								754	-0.166048	0.0816739
								755	-0.210791	0.133958
								756	-0.426642	0.372774
								757	-0.0851982	0.079562
								758	0.139799	0.323397
								759	0.0656515	0.405056
								760	0.349491	1.32796
								761	0.0504382	0.048721
								762	-0.328429	0.30958
								763	0.113504	0.108776
								764	0.044981	0.291552
								765	0.354551	0.677573
								766	-0.236929	1.4117
								767	-0.0504677	0.0448189
								768	-0.17959	1.21501
								769	0.453968	0.441659
								770	0.043949	0.0226354
								771	0.115814	0.0849366
								772	-0.320168	0.245459
								773	-0.10516	0.469349
								774	-0.0168598	0.0174367
								775	0.0561888	0.121309
								776	0.118319	0.0766971
								777	-0.164348	0.392391
								778	0.147397	0.440957
								779	-0.00549256	0.00696695
								780	0.353141	1.8857
								781	-0.154969	0.962948
								782	0.281107	0.939316
								783	-0.0506891	0.13418
								784	0.0680309	0.419698
								785	0.241717	1.2106
								786	-0.05236	0.111791
								787	-0.145358	0.333581
								788	-0.0299777	0.0525347
								789	-0.293244	0.766328
								790	-0.240168	1.37836
								791	0.0114943	0.0358926
								792	0.066912	0.244322
								793	-0.169296	0.999066
								794	0.0420179	0.266025
								795	0.0860414	0.418218
								796	-0.20955	0.611141
								797	-0.163592	0.348087
								798	-0.241012	1.02661
								799	-0.612856	0.680544
								800	-0.41183	0.261076
								801	-0.274576	0.338075
								802	-0.0822629	0.227283
								803	0.0285686	0.103204
								804	-0.0562444	0.285496
								805	-0.0475885	0.116845
								806	0.553253	0.489001
								807	0.381296	1.2131
								808	-0.368783	0.773754
								809	-0.0560461	0.222482
								810	-0.278317	1.38151
								811	0.905494	0.741644
								812	-0.282471	0.738749
								813	-0.56415	0.662537
								814	0.061946	0.352026
								815	0.0010166	0.0031298
								816	-0.0427556	0.187131
								817	-0.0458689	0.282926
								818	0.0763998	0.209503
								819	0.0687151	0.237888
								820	-0.0765808	0.147001
								821	0.19326	0.711536
								822	-0.135851	1.29181
								823	0.135897	0.354081
								824	-0.00659596	0.0165398
								825	-0.328314	1.36226
								826	-0.111468	0.683063
								827	0.0637835	0.206302
								828	-0.025097	0.110487
								829	-0.218713	1.378
								830	-0.0239069	0.160372
								831	-0.0404277	0.0281625
								832	0.175708	1.83698
								833	0.509884	0.931735
								834	0.0145687	0.0319224
								835	-0.40334	0.973927
								836	-0.0460474	0.0724097
								837	0.0500551	0.075418
								838	0.1339	0.201591
								839	-0.277885	0.853002
								840	0.015807	0.0183271
								841	0.220797	0.437593
								842	-0.0183618	0.0514591
								843	-0.202758	0.396318
								844	-0.349209	2.71722
								845	0.108609	0.292599
								846	0.00967083	0.0207335
								847	0.127872	0.403908
								848	0.0199251	0.049063
								849	-0.0403156	0.0582133
								850	0.472873	1.24614
								851	0.306144	0.95686
								852	-0.11114	0.830248
								853	0.418113	0.327191
								854	-0.0713813	0.109679
								855	0.169204	0.18726
								856	0.232092	0.745455
								857	-0.0266554	0.0732999
								858	-0.0498113	0.0410643
								859	-0.138757	0.0817566
								860	-0.044009	0.18632
								861	-0.0711812	0.479808
								862	-0.259718	1.37784
								863	-0.0940313	0.449606
								864	0.409019	0.276399
								865	0.683531	0.451754
								866	0.179365	0.516017
								867	-0.253169	0.855821
								868	-0.0247547	0.0254318
								869	-0.258153	0.374379
								870	0.0154521	0.019319
								871	0.0115334	0.024696
								872	0.0619121	0.349373
								873	0.191421	0.760577
								874	-0.103493	0.609454
								875	0.182282	0.244152
								876	-0.08917	0.453892
								877	-0.0654845	0.166734
								878	0.0355821	0.0229605
								879	-0.00434692	0.00424732
								880	0.391173	0.280251
								881	0.00829401	0.0414918
								882	-0.624154	0.635322
								883	-0.0317108	0.120088
								884	-0.0476299	0.279843
								885	-0.172193	1.40295
								886	-0.147111	1.26996
								887	0.0423356	0.280026
								888	0.0160862	0.0280676
								889	0.083652	0.417235
								890	0.0497878	0.175169
								891	-0.0736266	0.300445
								892	-0.0464781	0.222387
								893	0.1248	0.748744
								894	-0.116613	0.479062
								895	-0.460228	0.896855
								896	0.212747	1.05647
								897	-0.0640068	0.254301
								898	0.0148753	0.0501901
								899	-0.118211	0.68286
								900	0.257319	0.428964
								901	0.118254	0.422312
								902	0.0681291	0.201374
								903	-0.0861487	0.224052
								904	-0.219122	0.321686
								905	0.014112	0.0775934
								906	-0.131303	0.562413
								907	0.0791013	0.237617
								908	-0.162134	0.13021
								909	-0.40836	0.445533
								910	-0.452669	0.738076
								911	0.243742	0.618046
								912	0.750759	0.492213
								913	0.246376	0.478122
								914	-0.0549831	0.213192
								915	0.467446	0.341087
								916	0.015241	0.0466521
								917	-0.127692	1.10632
								918	-0.360944	0.662943
								919	0.0120018	0.0358809
								920	-0.083039	0.287678
								921	-0.274245	0.209413
								922	0.220087	0.220005
								923	-0.384556	0.666323
								924	-0.151586	0.473092
								925	-0.351957	0.85885
								926	-0.00940314	0.0519514
								927	-0.109067	0.093333
								928	-0.00890039	0.0187574
								929	0.0638958	0.202039
								930	-0.226774	0.791539
								931	-0.393013	0.669632
								932	-0.222171	0.504445
								933	-0.025168	0.112111
								934	-0.0895758	0.204033
								935	0.285096	0.459995
								936	-0.0128376	0.0444702
								937	-0.21556	0.782195
								938	-0.0773704	0.242529
								939	-0.0512099	0.277616
								940	0.252319	0.731052
								941	-0.113472	1.28982
								942	-0.147381	0.434787
								943	-0.0837593	0.571564
								944	-0.301231	0.667071
								945	0.0396438	0.108396
								946	-0.0464409	0.118245
								947	0.0688604	0.410098
								948	0.162108	0.584369
								949	0.389224	0.628277
								950	-0.000780137	0.00586579
								951	-0.316151	0.300622
								952	-0.087805	0.729216
								953	0.0844411	0.397912
								954	-0.229514	0.203478
								955	-0.127003	0.324607
								956	0.322345	1.01605
								957	0.197108	2.69973
								958	-0.103228	0.616899
								959	-0.0461437	0.138365
								960	-0.0122558	0.030285
								961	0.129023	0.274816
								962	-0.154025	0.203221
								963	0.00416929	0.0127201
								964	-0.104075	0.891852
								965	-0.179185	0.284648
								966	-0.551087	1.08702
								967	-0.0550247	0.21516
								968	-0.218397	0.827414
								969	-0.0457751	0.0956324
								970	-0.386439	0.79242
								971	0.00192072	0.00776692
								972	0.241986	0.204041
								973	0.0882037	0.0557175
								974	0.00341455	0.0175543
								975	-0.0210768	0.124762
								976	-0.00257862	0.00194373
								977	-0.04455	0.300874
								978	0.333823	0.305459
								979	0.0845956	0.13013
								980	-0.464219	0.473993
								981	-0.245563	0.559731
								982	0.0343252	0.0713777
								983	-0.0896748	0.378333
								984	-0.0382342	0.177329
								985	-0.0314077	0.0929076
								986	-0.0731831	0.273493
								987	0.491266	0.295167
								988	0.280513	0.254997
								989	-0.247415	0.522511
								990	-0.013061	0.0131405
								991	-0.0177901	0.0259905
								992	0.477731	0.923485
								993	-0.237207	0.24262
								994	0.107548	0.365986
								995	0.0913145	0.381219
								996	-0.282994	1.42422
								997	-0.148904	0.371447
								998	0.11969	0.852137
								999	0.0142806	0.0488038
								1000	0.0660717	0.370491
								1001	0.406558	1.32382
								1002	0.111624	0.500937
								1003	-0.565645	0.543405
								1004	0.0802555	0.233914
								1005	0.337672	0.655965
								1006	-0.0286648	0.0766887
								1007	-0.524802	1.63703
								1008	-0.0776802	0.0398126
								1009	-0.207053	0.596604
								1010	0.100399	0.291326
								1011	-0.116041	0.53102
								1012	-0.0127288	0.0126115
								1013	0.346063	0.633411
								1014	-0.00327925	0.0114183
								1015	0.0981122	0.634952
								1016	0.117178	0.678854
								1017	-0.0906304	0.114643
								1018	-0.247912	1.13249
								1019	-0.141964	0.458706
								1020	0.0295712	0.0712794
								1021	0.180049	0.811199
								1022	-0.157007	0.447233
								1023	-0.0411298	0.262743
								1024	-0.0822616	0.358009
								1025	0.138464	1.42629
								1026	0.0950211	0.483136
								1027	0.705845	0.726393
								1028	0.485353	0.66604
								1029	0.0773196	0.0991407
								1030	-0.204939	0.421815
								1031	0.360315	1.59495
								1032	-0.106755	0.215004
								1033	0.000458953	0.000942314
								1034	0.130979	0.344303
								1035	-0.22494	0.783596
								1036	-0.17893	0.570152
								1037	-0.46144	1.71311
								1038	0.00621782	0.00382715
								1039	0.308949	0.174063
								1040	-0.435945	1.23781
								1041	-0.135317	0.746455
								1042	-0.0113927	0.0404869
								1043	0.124897	0.604864
								1044	-0.135754	1.1572
								1045	0.383209	0.485224
								1046	0.0613429	0.0356148
								1047	-0.321675	0.547832
								1048	-0.0376499	0.218973
								1049	0.0746524	0.24326
								1050	0.0260371	0.124685
								1051	-0.11928	0.997258
								1052	0.268891	0.818787
								1053	-0.303516	0.259771
								1054	-0.509861	0.886898
								1055	-0.316115	0.598445
								1056	-0.151667	0.336619
								1057	0.134417	0.365065
								1058	0.33215	0.711347
								1059	0.0659001	0.078811
								1060	0.241107	0.178402
								1061	0.468367	0.514462
								1062	0.0336399	0.226297
								1063	0.511063	0.327924
								1064	-0.15045	0.696268
								1065	-0.0151395	0.0339368
								1066	0.856889	0.731931
								1067	-0.223417	0.546214
								1068	-0.0288551	0.0890289
								1069	-0.503713	1.84988
								1070	-0.0649593	0.461997
								1071	0.21095	0.203029
								1072	0.0607343	0.0556352
								1073	0.0137701	0.0447999
								1074	0.257156	1.59819
								1075	0.17065	0.526981
								1076	0.161375	1.16269
								1077	0.317506	0.482744
								1078	-0.0909992	0.199431
								1079	-0.0986298	0.148394
								1080	-0.337051	2.88569
								1081	-0.247265	0.492788
								1082	-0.0942589	0.36239
								1083	-0.0165494	0.100206
								1084	0.246689	0.416278
								1085	-0.246274	2.09743
								1086	-0.0516982	0.112769
								1087	0.511798	1.10282
								1088	0.0773461	0.182766
								1089	-0.024447	0.0608129
								1090	0.421887	0.330086
								1091	0.07241	0.441199
								1092	0.0934223	0.419253
								1093	-0.633079	0.822625
								1094	-0.0871842	0.300697
								1095	-0.00144329	0.0130469
								1096	0.14345	0.663336
								1097	-0.315132	1.01116
								1098	-0.0348584	0.0824207
								1099	-0.298304	1.01445
								1100	-0.0969269	0.353358
								1101	-0.0128784	0.0321161
								1102	0.167415	0.682029
								1103	-0.182031	0.33945
								1104	0.053222	0.160914
								1105	-0.0926102	0.699594
								1106	-0.0901793	0.265325
								1107	-0.0589291	0.2533
								1108	0.213637	1.28888
								1109	-0.197859	0.233797
								1110	0.147747	0.722194
								1111	0.494218	0.350117
								1112	-0.132131	0.59179
								1113	-0.0750892	0.316997
								1114	0.337554	0.524302
								1115	-0.00871604	0.0313198
								1116	0.10986	0.438365
								1117	-0.101098	0.164883
								1118	-0.47846	0.977861
								1119	-0.0721391	0.260762
								1120	-0.0909026	0.270537
								1121	-0.0975448	0.171044
								1122	-0.319343	0.80204
								1123	0.126858	0.47406
								1124	-0.306661	0.892669
								1125	-0.423044	1.78361
								1126	-0.176015	0.343095
								1127	-0.217777	1.13651
								1128	0.824013	0.493112
								1129	0.541694	0.565679
								1130	0.0129072	0.0214115
								1131	-0.389866	0.632405
								1132	0.0117579	0.0169885
								1133	-0.574655	0.962003
								1134	0.133766	0.317844
								1135	0.804336	0.717891
								1136	0.421325	0.916518
								1137	0.517577	1.19537
								1138	-0.0268396	0.160662
								1139	0.0355533	0.382503
								1140	0.214415	0.98934
								1141	0.152852	0.558745
								1142	0.123794	0.67189
								1143	0.311794	1.28543
								1144	0.173406	1.53722
								1145	0.172697	0.939127
								1146	0.00480757	0.0112526
								1147	-0.302561	0.685178
								1148	-0.0758766	0.47964
								1149	-0.0055778	0.0226907
								1150	0.0734253	0.236118
								1151	-0.18918	1.47331
								1152	-0.0111833	0.0717394
								1153	-0.0564166	0.293099
								1154	0.177441	0.502543
								1155	-0.180163	0.391904
								1156	-0.0465771	0.138496
								1157	0.0244249	0.12212
								1158	0.35904	0.199167
								1159	-0.00608191	0.0163256
								1160	-0.0991805	0.51191
								1161	0.0421136	0.0908237
								1162	0.144554	0.137923
								1163	-0.0596709	0.0857533
								1164	0.220435	1.18857
								1165	-0.243192	0.423421
								1166	0.0309036	0.106009
								1167	-0.071597	0.520876
								1168	0.403499	0.239701
								1169	0.0993455	0.247821
								1170	0.188735	0.115888
								1171	0.664571	0.731639
								1172	-0.00284217	0.00178863
								1173	0.170216	0.235381
								1174	0.0223787	0.033971
								1175	0.158252	1.06899
								1176	0.467625	1.63488
								1177	-0.0742821	0.319599
								1178	0.0320213	0.109962
								1179	0.0887704	0.342844
								1180	0.205434	0.997932
								1181	-0.0105839	0.0261365
								1182	0.0369326	0.185845
								1183	0.0386826	0.119439
								1184	0.168887	0.381142
								1185	-0.136076	1.00436
								1186	0.343737	0.245372
								1187	0.305082	1.17327
								1188	-0.0478756	0.3677
								1189	-0.0772943	0.426128
								1190	0.118992	0.450495
								1191	-0.0193705	0.0189547
								1192	-0.19508	0.837952
								1193	0.0856066	0.190765
								1194	0.400114	0.31935
								1195	0.129724	0.261667
								1196	-0.195533	0.442801
								1197	-0.0509296	0.184794
								1198	0.0397169	0.242349
								1199	0.0850856	0.182327
								1200	0.111562	0.0891657
								1201	-0.207896	0.245311
								1202	-0.0706706	0.523732
								1203	-0.114042	0.22211
								1204	-0.0609649	0.155365
								1205	-0.115838	0.434474
								1206	-0.0630484	0.221403
								1207	-0.107132	0.289414
								1208	-0.0504281	0.140336
								1209	0.196081	0.35286
								1210	-0.006639	0.00705878
								1211	0.0351714	0.0383846
								1212	0.0302733	0.0678658
								1213	0.203366	0.856878
								1214	0.291408	0.939614
								1215	-0.0642493	0.221575
								1216	-0.0134811	0.0505276
								1217	-0.0506382	0.153344
								1218	0.0179508	0.0675707
								1219	0.00163853	0.00225175
								1220	-0.062375	0.133503
								1221	0.740553	0.464046
								1222	-0.0908362	0.22743
								1223	-0.234448	0.68308
								1224	0.0610295	0.205975
								1225	-0.030585	0.0528918
								1226	-0.027253	0.0714565
								1227	-0.166282	0.207359
								1228	0.247459	0.146493
								1229	-0.209862	0.142029
								1230	-0.141035	0.432814
								1231	-0.123092	0.297288
								1232	-0.0573265	0.232825
								1233	-0.111402	0.375103
								1234	0.0278645	0.110741
								1235	0.0194532	0.0344092
								1236	0.00430433	0.00365192
								1237	0.146023	0.594775
								1238	-0.0709995	0.494414
								1239	0.0610995	0.161363
								1240	-0.0170343	0.037548
								1241	0.409134	1.75865
								1242	-0.0505287	0.189171
								1243	0.490311	1.95353
								1244	0.181185	0.526692
								1245	0.818137	0.469197
								1246	0.128671	1.03385
								1247	-0.0490853	0.34629
								1248	0.066269	0.0703675
								1249	0.0330402	0.0347428
								1250	-0.0417201	0.264235
								1251	0.2824	0.530608
								1252	0.00598203	0.0141429
								1253	-0.15647	0.584561
								1254	0.253339	0.363443
								1255	-0.263996	1.34947
								1256	-0.15062	0.507613
								1257	0.0378365	0.199711
								1258	0.0525787	0.358589
								1259	0.0478626	0.157797
								1260	0.225835	0.156258
								1261	-0.0671522	0.0439521
								1262	-0.07707	0.0423033
								1263	0.313531	0.19175
								1264	-0.0328625	0.0312875
								1265	-0.445412	0.390002
								1266	0.0800067	0.0880363
								1267	-0.185833	0.500428
								1268	0.270394	0.548342
								1269	0.124727	0.114333
								1270	0.0134058	0.0515753
								1271	-0.256984	0.232482
								1272	-0.352685	0.647481
								1273	0.061945	0.055156
								1274	-0.238582	0.245259
								1275	-0.272007	0.284012
								1276	0.0174596	0.0516881
								1277	0.0763716	0.0446305
								1278	0.16574	0.119153
								1279	0.0932011	0.18502
								1280	0.111528	0.444435
								1281	0.350961	0.5378
								1282	0.214628	0.776741
								1283	0.143284	0.290865
								1284	0.257023	0.25292
								1285	0.154855	0.465685
								1286	0.18584	0.570432
								1287	-0.437996	1.08375
								1288	-0.20908	0.186838
								1289	0.322927	0.46645
								1290	0.106511	0.953226
								1291	-0.0440039	0.168506
								1292	-0.765421	0.954443
								1293	0.082156	0.262609
								1294	0.0831848	0.149005
								1295	0.089026	0.338573
								1296	-0.21268	0.191635
								1297	-0.233951	0.449312
								1298	-0.075087	0.108826
								1299	0.937663	0.689966
								1300	-0.348249	0.377597
								1301	0.135651	0.746748
								1302	-0.0503399	0.06265
								1303	0.08649	0.316846
								1304	-0.0502675	0.641959
								1305	0.538384	0.311271
								1306	-0.0205637	0.0429728
								1307	-0.0543515	0.125562
								1308	0.0788486	0.17058
								1309	0.177869	0.429032
								1310	-0.021504	0.0223155
								1311	-0.139198	0.701247
								1312	-0.263483	1.7585
								1313	-0.149474	0.294126
								1314	0.39952	0.858512
								1315	-0.00109635	0.00856907
								1316	0.105471	0.491769
								1317	0.214182	0.43951
								1318	0.0637777	0.0734395
								1319	-0.108607	0.246817
								1320	-0.159008	1.30317
								1321	-0.148715	0.766084
								1322	-0.0737324	0.183615
								1323	0.0409342	0.152906
								1324	0.579927	0.442816
								1325	1.15256	0.813468
								1326	0.055106	0.0996289
								1327	0.0491658	0.188189
								1328	0.618702	0.363027
								1329	-0.0304734	0.027235
								1330	0.016955	0.0540201
								1331	0.331361	0.351207
								1332	0.0492364	0.0896952
								1333	-0.00436098	0.0220165
								1334	-0.102452	1.54248
								1335	0.243044	0.290092
								1336	-0.131899	0.288821
								1337	-0.181956	1.06257
								1338	0.246204	1.29426
								1339	0.0404336	0.0598443
								1340	0.00722978	0.0269023
								1341	-0.102459	0.69745
								1342	0.0776997	0.485585
								1343	0.122952	0.79361
								1344	0.264658	0.759716
								1345	-0.0239706	0.0409344
								1346	0.0776768	0.130553
								1347	0.0413009	0.179594
								1348	0.701953	0.485423
								1349	-0.0982206	0.165318
								1350	0.549811	0.405403
								1351	-0.153513	0.14305
								1352	-0.451344	0.449909
								1353	-0.0561561	0.252309
								1354	0.138166	0.173206
								1355	-0.628563	1.24943
								1356	0.389309	0.559289
								1357	-0.241599	0.813444
								1358	0.138002	0.249289
								1359	-0.420495	1.1978
								1360	0.167508	0.170762
								1361	-0.0498443	0.333113
								1362	-0.0759552	0.528075
								1363	0.103846	0.53352
								1364	0.174189	0.885684
								1365	0.0635942	0.140531
								1366	-0.189632	0.551127
								1367	0.285291	2.28987
								1368	0.186577	0.201001
								1369	-0.598161	0.832497
								1370	0.0668403	0.326812
								1371	0.117391	0.704864
								1372	-0.0800033	0.195239
								1373	0.0117307	0.00835173
								1374	-0.192729	1.01262
								1375	0.496682	0.488725
								1376	-0.208425	0.329161
								1377	-0.0530997	0.214188
								1378	-0.0225087	0.0335423
								1379	-0.0578855	0.418745
								1380	0.339945	1.13814
								1381	-0.0510308	0.112761
								1382	-0.127606	0.213765
								1383	0.194036	0.145888
								1384	0.00647374	0.0108085
								1385	0.164706	0.642759
								1386	0.070927	0.184953
								1387	-0.23523	0.713032
								1388	0.226465	1.07341
								1389	-0.231853	0.474808
								1390	-0.109807	0.42571
								1391	0.0344579	0.115424
								1392	-0.21482	0.7006
								1393	0.311917	0.925329
								1394	0.14562	0.54184
								1395	0.830709	0.887995
								1396	-1.09624	0.845579
								1397	-0.213105	0.823565
								1398	-0.0780611	0.203289
								1399	-0.30043	1.38766
								1400	0.0630603	0.319083
								1401	0.238654	0.36002
								1402	-0.114244	0.264809
								1403	-0.0221836	0.073588
								1404	7.93204e-05	0.000264181
								1405	-0.123156	0.583178
								1406	0.0686668	0.30524
								1407	-1.22465	0.982854
								1408	0.0330936	0.156693
								1409	0.0504251	0.126728
								1410	-0.127148	0.177117
								1411	0.0851301	0.0829812
								1412	0.0491131	0.0368903
								1413	-0.235405	0.333551
								1414	0.0769068	0.354483
								1415	0.235301	0.532817
								1416	0.0672891	0.162611
								1417	0.0682873	0.207987
								1418	-0.148529	0.810667
								1419	0.206657	0.622673
								1420	0.0177059	0.0826563
								1421	0.290814	0.891167
								1422	-0.140603	1.64753
								1423	0.0967086	0.365032
								1424	0.0479089	0.160278
								1425	-0.00450137	0.0100322
								1426	0.139995	0.453072
								1427	-0.113991	0.409915
								1428	0.014492	0.0521044
								1429	0.249309	1.28437
								1430	0.000458597	0.00107041
								1431	-0.0708213	0.664695
								1432	-0.0654286	0.152596
								1433	-0.0404731	0.1834
								1434	-0.171305	1.14954
								1435	-0.16473	1.20397
								1436	-0.0936298	0.783007
								1437	-0.162174	0.406522
								1438	-0.129575	0.146316
								1439	0.0581464	0.220579
								1440	-0.114554	0.379728
								1441	-0.143462	0.737023
								1442	0.182117	0.420664
								1443	-0.0406598	0.332826
								1444	-0.000354449	0.00175343
								1445	-0.021154	0.166225
								1446	-0.205368	0.507215
								1447	-0.236578	0.776882
								1448	0.139935	0.899112
								1449	0.108779	0.398407
								1450	0.0482368	0.163037
								1451	0.394053	0.797206
								1452	0.181189	0.739639
								1453	-0.0872668	0.303622
								1454	-0.0721774	0.249805
								1455	-0.279568	1.87139
								1456	0.100352	0.602921
								1457	0.0601129	0.248803
								1458	0.131244	0.369905
								1459	0.0265484	0.251287
								1460	0.0918176	0.340339
								1461	0.033426	0.186825
								1462	-0.615427	0.401567
								1463	-0.192481	0.586007
								1464	0.754119	0.894361
								1465	-0.0730414	0.184587
								1466	0.071134	0.198622
								1467	-0.158789	0.424879
								1468	0.145936	0.611512
								1469	-0.167319	0.44588
								1470	-0.141192	0.235965
								1471	-0.635316	0.47721
								1472	-0.122093	1.08012
								1473	-0.159485	0.449229
								1474	0.0393621	0.286874
								1475	-0.0896585	0.129138
								1476	-0.324804	0.187698
								1477	0.0172997	0.0632209
								1478	-0.193585	0.689587
								1479	0.488761	0.785373
								1480	-0.00204237	0.0055856
								1481	-0.0969518	0.378462
								1482	-0.199119	0.583305
								1483	0.0848977	0.141949
								1484	-0.0298368	0.106477
								1485	-0.0706912	0.508013
								1486	0.293999	0.305037
								1487	0.152754	1.43848
								1488	-0.07311	0.306483
								1489	-0.390416	0.904015
								1490	0.445089	1.70369
								1491	0.108865	0.295578
								1492	0.0569151	0.128402
								1493	-0.261879	1.037
								1494	0.0147197	0.118731
								1495	-0.0951055	0.205719
								1496	-0.339834	1.71646
								1497	-0.408565	0.334829
								1498	-0.0568192	0.403286
								1499	0.454085	1.20119
								1500	-0.340975	1.25159
								1501	-0.1903	1.58994
								1502	-0.156161	0.916849
								1503	0.233391	1.41099
								1504	0.0797122	0.271516
								1505	-0.0240539	0.0413316
								1506	0.217383	1.96691
								1507	0.179784	0.303134
								1508	0.0311293	0.0165195
								1509	-0.145489	0.310199
								1510	0.270977	1.0364
								1511	-0.28046	0.349708
								1512	-0.154755	0.383451
								1513	-0.0198501	0.128519
								1514	-0.294413	0.339011
								1515	-0.288689	0.47246
								1516	-0.13354	0.854607
								1517	-0.1725	0.851415
								1518	-0.263232	1.38376
								1519	0.223543	0.500185
								1520	-0.206004	0.936521
								1521	-0.180957	0.838329
								1522	-0.00852657	0.0315296
								1523	-0.141427	0.719177
								1524	-0.0395749	0.162214
								1525	-0.36747	0.17537
								1526	-0.23174	0.693717
								1527	-0.270024	2.14672
								1528	-0.0965035	0.523793
								1529	-0.140848	0.695876
								1530	-0.150501	0.5152
								1531	0.121677	0.410742
								1532	0.215635	0.722553
								1533	0.0693008	0.0691755
								1534	-0.221762	0.686297
								1535	-0.206855	1.04219
								1536	-0.123161	0.877704
								1537	-0.162427	1.19685
								1538	-0.34887	0.664721
								1539	0.213164	0.43571
								1540	-0.355404	3.85245
								1541	-0.0256602	0.196237
								1542	0.198946	1.84634
								1543	0.321911	0.219227
								1544	0.316611	0.769102
								1545	0.277545	0.46325
								1546	0.0222829	0.0362791
								1547	-0.46896	0.896681
								1548	-0.112316	0.437682
								1549	-0.351757	0.422602
								1550	-0.117515	0.422621
								1551	0.0011999	0.00381982
								1552	-0.429836	0.404216
								1553	-0.322758	0.947199
								1554	0.0101624	0.0269742
								1555	-0.106381	0.673962
								1556	0.250648	0.459059
								1557	0.0107939	0.0167401
								1558	-0.0551244	0.0482526
								1559	-0.0719589	0.261493
								1560	-0.00247994	0.00436506
								1561	-0.268699	0.728774
								1562	-0.433978	2.21651
								1563	-0.517676	1.1556
								1564	-0.370182	1.44517
								1565	0.534556	0.365208
								1566	0.920214	1.02313
								1567	0.275279	0.456271
								1568	-0.303714	0.360084
								1569	0.0470138	0.0490001
								1570	0.181392	0.159498
								1571	-0.0762197	0.0734793
								1572	0.204633	0.803007
								1573	0.118171	0.183776
								1574	0.116256	0.210454
								1575	0.137813	0.212402
								1576	0.287798	1.16523
								1577	-0.463901	0.792722
								1578	-0.155687	0.297061
								1579	-0.0347805	0.0666174
								1580	0.143428	0.146633
								1581	0.867282	0.775457
								1582	-0.00956375	0.0211357
								1583	-0.188318	0.525446
								1584	0.268344	1.20758
								1585	-0.45025	0.281702
								1586	0.395016	1.45043
								1587	0.0120736	0.0312297
								1588	0.0836468	0.339762
								1589	0.141535	1.24728
								1590	-0.232115	0.482334
								1591	0.0850254	0.0697248
								1592	0.274638	1.37245
								1593	-0.0509984	0.165508
								1594	0.0610017	0.255028
								1595	0.329308	0.932615
								1596	-0.125378	0.534555
								1597	0.325593	0.202094
								1598	0.165896	0.6495
								1599	0.595477	0.364775
								1600	-0.190378	1.11505
								1601	0.439242	0.89907
								1602	0.194072	1.23789
								1603	-0.54634	1.01113
								1604	0.10211	0.200632
								1605	0.0473489	0.186179
								1606	-0.168793	0.455392
								1607	-0.107287	0.153042
								1608	0.209203	0.821335
								1609	-0.429249	0.419562
								1610	-0.223354	0.443582
								1611	0.226705	0.699578
								1612	-0.0742218	0.280177
								1613	0.118597	0.979394
								1614	-0.252283	1.68083
								1615	-0.33497	0.29656
								1616	-0.0117665	0.0209926
								1617	0.387396	0.751426
								1618	-0.0790625	0.3318
								1619	-0.299524	0.666748
								1620	-0.118132	1.03517
								1621	-0.421521	0.412934
								1622	-0.0125056	0.0161787
								1623	0.424282	0.416586
								1624	0.393087	0.305616
								1625	-0.5269	0.732454
								1626	0.818383	0.506934
								1627	-0.209155	1.86995
								1628	0.23324	1.47588
								1629	-0.123067	0.468169
								1630	0.244282	0.203936
								1631	-0.0103752	0.00728468
								1632	-0.153802	0.273736
								1633	0.148371	0.224941
								1634	-0.0992253	0.202132
								1635	-0.0824636	0.578689
								1636	-0.251908	3.38447
								1637	-0.192173	0.15632
								1638	0.0437063	0.118215
								1639	0.183893	0.115382
								1640	0.272102	0.292466
								1641	0.976694	0.405588
								1642	0.0906637	0.148966
								1643	0.125382	0.621392
								1644	0.253657	0.276176
								1645	-0.111757	0.356136
								1646	0.11291	0.377787
								1647	-0.0327809	0.104626
								1648	-0.214697	1.07037
								1649	-0.342541	1.16016
								1650	0.501437	0.351134
								1651	-0.146788	1.12689
								1652	-0.0462045	0.0294414
								1653	-0.211797	0.750445
								1654	-0.230226	0.571575
								1655	0.196906	0.637387
								1656	-0.708268	0.549336
								1657	-0.156958	0.565891
								1658	0.212215	0.345904
								1659	-0.0973233	0.808543
								1660	-0.151839	1.19333
								1661	-0.0445833	0.232465
								1662	0.108684	0.0814409
								1663	-0.536125	0.576614
								1664	0.118228	0.0775387
								1665	-0.627546	0.645712
								1666	-0.0196588	0.074801
								1667	-0.0138009	0.0909838
								1668	-0.0689593	0.233264
								1669	-0.136717	1.00755
								1670	-0.256199	1.03027
								1671	-0.290752	1.20995
								1672	-0.0534883	0.0358587
								1673	-0.0834278	0.327504
								1674	-0.19787	0.933663
								1675	0.151694	0.568461
								1676	-0.0642188	0.40495
								1677	0.0326842	0.100282
								1678	-0.458375	0.715041
								1679	0.252273	0.369582
								1680	-0.248254	1.38754
								1681	-0.254368	0.4926
								1682	-0.0060931	0.0214982
								1683	0.0672504	0.0975356
								1684	-0.328337	0.658793
								1685	-0.00380367	0.0325344
								1686	-0.214424	0.395086
								1687	-0.157283	0.556977
								1688	-0.0294108	0.0380419
								1689	-0.0697087	0.566185
								1690	-0.0402509	0.0876213
								1691	0.381841	1.71215
								1692	-0.118983	0.793188
								1693	0.188346	0.586596
								1694	0.0850789	0.204116
								1695	0.037704	0.0958105
								1696	-0.105126	0.902327
								1697	-0.00885938	0.0142521
								1698	0.557778	0.387041
								1699	0.0979741	0.0727317
								1700	-0.397868	0.730311
								1701	-0.168249	0.386814
								1702	0.262144	0.484387
								1703	-0.3386	0.680989
								1704	-0.456965	2.15949
								1705	-0.00932332	0.0301309
								1706	0.317797	1.52941
								1707	0.220729	0.803275
								1708	0.184614	0.194318
								1709	0.0550441	0.123653
								1710	-0.114729	0.0923006
								1711	0.0169942	0.0284085
								1712	0.0581884	0.189991
								1713	0.0191691	0.0249506
								1714	-0.0191548	0.00990386
								1715	-0.172777	0.258163
								1716	-0.179534	0.365556
								1717	-0.109919	0.109751
								1718	-0.194073	2.28457
								1719	-0.159936	0.628908
								1720	0.0105019	0.0594922
								1721	-0.000480969	0.00190282
								1722	-0.575285	1.3045
								1723	-0.525512	1.04092
								1724	-0.0471187	0.0837575
								1725	-0.332279	0.395743
								1726	0.460249	0.620214
								1727	-0.0135165	0.0158893
								1728	-0.177563	0.987881
								1729	-0.111522	1.773
								1730	-0.172963	0.535405
								1731	-0.25792	0.224948
								1732	-0.206205	0.217485
								1733	-0.0213947	0.0799223
								1734	0.153542	0.968651
								1735	-0.15606	0.303486
								1736	-0.345715	2.33372
								1737	-0.314131	0.233861
								1738	0.00956963	0.00990073
								1739	-0.0514237	0.231707
								1740	0.0267584	0.092994
								1741	0.0704862	0.292455
								1742	0.267544	0.175901
								1743	0.0412615	0.0612651
								1744	-0.269817	0.27297
								1745	0.162115	0.386778
								1746	-0.865624	1.22891
								1747	0.189412	0.114789
								1748	0.0462517	0.0275465
								1749	-0.055679	0.102487
								1750	-0.117953	0.372527
								1751	0.0119135	0.0986883
								1752	-0.349728	0.50359
								1753	0.116345	0.425541
								1754	0.0972381	0.263399
								1755	-0.260261	1.19601
								1756	-0.367456	0.724669
								1757	0.617696	0.723124
								1758	-0.172897	0.784864
								1759	-0.170234	0.403963
								1760	-0.00628069	0.0426207
								1761	-0.577358	0.627786
								1762	0.191072	0.873262
								1763	0.349836	0.769248
								1764	0.137122	0.0789702
								1765	0.101459	0.342413
								1766	0.176969	0.133122
								1767	-0.263571	1.17959
								1768	0.179156	0.115413
								1769	-0.116483	0.336538
								1770	0.203833	0.399735
								1771	-0.10709	0.83037
								1772	-0.0544883	0.213443
								1773	0.112648	0.394468
								1774	-0.310804	1.14931
								1775	-0.212622	0.196877
								1776	-0.154273	0.160287
								1777	-0.121723	0.290783
								1778	-0.135719	0.372993
								1779	-0.17342	0.736076
								1780	0.211264	0.592779
								1781	-0.33543	0.400851
								1782	0.18456	0.158914
								1783	-0.144682	0.556834
								1784	0.0987372	0.155517
								1785	0.266207	0.529495
								1786	-0.130942	0.112001
								1787	0.35945	0.163925
								1788	0.10476	0.341517
								1789	-0.105058	0.0982535
								1790	0.335469	1.15314
								1791	-0.245831	1.33012
								1792	0.857094	0.650983
								1793	0.0822824	0.0816875
								1794	0.0268468	0.186943
								1795	-0.104056	1.23396
								1796	-0.0208754	0.030482
								1797	0.2183	0.12731
								1798	-0.0108672	0.00906549
								1799	0.0015922	0.00468944
								1800	0.0401531	0.145348
								1801	-0.10804	0.330967
								1802	-0.15029	0.6042
								1803	0.529278	0.516139
								1804	0.175703	0.618932
								1805	0.0633689	0.371427
								1806	0.000620583	0.000548106
								1807	0.117233	1.00046
								1808	0.188474	0.736921
								1809	-0.0732892	0.0794001
								1810	-0.172369	0.338994
								1811	-0.0406936	0.148655
								1812	-0.565406	0.850055
								1813	-0.23689	0.308064
								1814	-0.16957	0.234787
								1815	-0.239617	0.353167
								1816	0.851938	0.507366
								1817	-0.275083	1.3844
								1818	-0.231347	0.368872
								1819	-0.0704535	1.57224
								1820	-0.0286801	0.217383
								1821	0.330824	0.180903
								1822	0.257974	2.17286
								1823	-0.0672761	0.393016
								1824	0.099971	0.323436
								1825	-0.236147	2.62717
								1826	-0.194989	0.278134
								1827	0.052788	0.397222
								1828	-0.196493	0.301588
								1829	0.0397888	0.105183
								1830	0.122217	0.220894
								1831	0.165199	0.599037
								1832	-0.22238	1.2189
								1833	-0.446235	1.30674
								1834	-0.308671	0.366741
								1835	0.272924	0.212732
								1836	-0.254834	0.443961
								1837	0.11217	0.106167
								1838	0.551206	0.328911
								1839	-0.0834314	0.532504
								1840	-0.0696436	0.102313
								1841	-0.0938644	0.114187
								1842	-0.295161	0.293008
								1843	0.0519198	0.0568022
								1844	-0.0579012	0.279623
								1845	0.204003	1.47729
								1846	-0.0277822	0.0469029
								1847	0.127456	0.645472
								1848	-0.195673	0.21822
								1849	-0.122775	0.297335
								1850	-0.134426	0.126908
								1851	-0.253223	0.467282
								1852	-0.215734	0.215474
								1853	0.347684	2.39489
								1854	0.212414	0.119193
								1855	0.0626889	0.0603443
								1856	0.0122404	0.0633638
								1857	0.255624	0.649426
								1858	-0.100332	0.416257
								1859	0.218589	0.120793
								1860	-0.259313	0.329148
								1861	-0.562479	0.470046
								1862	-0.429032	0.796759
								1863	-0.16327	0.340971
								1864	0.0923421	0.279236
								1865	0.250306	0.913599
								1866	-0.112902	0.132703
								1867	0.248655	0.159003
								1868	0.139028	0.079352
								1869	0.852209	0.564735
								1870	0.0889683	0.0990091
								1871	0.107038	0.165939
								1872	0.795557	1.01482
								1873	0.0159329	0.11325
								1874	0.0804127	0.231219
								1875	-0.215107	0.365966
								1876	0.0729563	0.130198
								1877	0.150058	0.492455
								1878	-0.0166883	0.0578252
								1879	-0.101071	0.21344
								1880	0.102976	0.893104
								1881	-0.196856	0.356941
								1882	0.014749	0.0615766
								1883	-0.158222	0.825568
								1884	-0.150789	0.185965
								1885	0.235344	0.193852
								1886	-0.075238	0.0625346
								1887	1.01133	0.667705
								1888	0.043982	0.0973923
								1889	0.0583905	0.130054
								1890	0.0309945	0.0398206
								1891	0.0649568	0.10546
								1892	0.337124	0.27822
								1893	0.0342194	0.0924035
								1894	0.545887	0.337585
								1895	0.412958	1.53527
								1896	-0.143423	0.390944
								1897	-0.300207	1.19506
								1898	-1.09335	0.613967
								1899	-0.451823	2.23935
								1900	0.165668	0.433695
								1901	-0.106479	0.414796
								1902	-0.013794	0.0267729
								1903	0.049675	0.646766
								1904	0.290317	1.02578
								1905	0.10651	0.144098
								1906	0.0371468	0.216349
								1907	0.0931945	0.223427
								1908	-0.128356	1.28658
								1909	-0.0929398	0.344101
								1910	-0.196848	1.60049
								1911	-0.0945399	0.416456
								1912	-0.0578015	0.340468
								1913	-0.243297	0.203609
								1914	0.7871	0.468196
								1915	0.203871	0.42746
								1916	0.0417904	0.0290161
								1917	0.0543811	0.331325
								1918	-0.150303	0.701334
								1919	-0.255403	0.189165
								1920	-0.102245	0.510511
								1921	-0.521518	0.93261
								1922	0.550778	0.346456
								1923	-0.0265078	0.0885062
								1924	-0.0996963	0.162528
								1925	0.0353298	0.184823
								1926	0.591509	0.484512
								1927	-0.148398	0.592137
								1928	-0.0702553	0.420437
								1929	0.656213	0.771768
								1930	0.335323	2.49708
								1931	-0.0117732	0.0276626
								1932	-0.15477	0.271448
								1933	0.253757	0.488575
								1934	0.186372	0.459034
								1935	-0.231794	1.0914
								1936	-0.0546777	0.101701
								1937	-0.0445807	0.122519
								1938	-0.11183	0.725997
								1939	0.530313	0.439045
								1940	-0.0667073	0.253952
								1941	0.670197	0.441565
								1942	-0.0250838	0.107924
								1943	0.199507	0.150644
								1944	0.154253	0.15831
								1945	0.236498	1.75602
								1946	-0.167359	0.27561
								1947	-0.125179	0.649494
								1948	-0.0889373	0.732412
								1949	0.0882852	0.0282953
								1950	-0.413699	0.301031
								1951	0.00407126	0.0171548
								1952	-0.00282038	0.00229952
								1953	-0.185933	0.237843
								1954	-0.146433	0.457073
								1955	0.0533791	0.207464
								1956	-0.103139	0.222194
								1957	0.0341391	0.123538
								1958	-0.0272421	0.112375
								1959	-0.241615	0.306441
								1960	-0.0801942	0.302111
								1961	-0.144185	0.566433
								1962	0.0651652	0.323366
								1963	-0.333107	0.448237
								1964	0.111156	0.704306
								1965	-0.215214	1.07842
								1966	-0.0235836	0.0150057
								1967	0.12248	0.16223
								1968	-0.156805	0.455072
								1969	-0.0527801	0.153514
								1970	-0.158672	0.575667
								1971	0.103782	0.102343
								1972	-0.19331	0.50449
								1973	0.0656928	0.380255
								1974	0.0946154	0.218721
								1975	-0.0864172	0.161286
								1976	-0.0614183	0.196987
								1977	-0.788256	0.974508
								1978	-0.1014	0.219785
								1979	0.0396476	0.138883
								1980	0.0555762	0.136604
								1981	-0.072551	0.646448
								1982	-0.329809	0.858855
								1983	0.233305	0.42077
								1984	-0.290593	0.467245
								1985	-0.0854716	0.202087
								1986	-0.096073	0.224494
								1987	-0.0328231	0.101553
								1988	-0.0446051	0.252454
								1989	0.0301967	0.218273
								1990	0.0631466	0.0940226
								1991	-0.0220423	0.0668515
								1992	-0.0213913	0.0252689
								1993	-0.328598	0.606915
								1994	0.608519	0.555562
								1995	0.14822	0.404744
								1996	0.754176	0.613789
								1997	0.0542147	0.0457201
[truncated: 5,190 more rows]

## Sheet: Fig 3A
	Healthy					BMD					LGMDR9					LGMDR12
	Pre-Exercise Baseline	0 h	2 h	4 h	24 h	Pre-Exercise Baseline	0 h	2 h	4 h	24 h	Pre-Exercise Baseline	0 h	2 h	4 h	24 h	Pre-Exercise Baseline	0 h	2 h	4 h	24 h
Alpha-actinin-2	0	0.138838	0.950057	1.23573	1.15954	0	0.405152	1.64421	2.0909	1.15259	0	0.54449	1.641	2.21027	1.42236	0	0.0304038	0.367789	0.562651	0.871411
Myomesin-2	0	0.143469	0.466326	0.645006	1.10146	0	0.215688	0.641682	1.01921	0.840431	0	0.205787	0.949723	1.44383	1.08133	0	0.139843	0.237509	0.180341	0.471583
Creatine kinase M-type:Creatine kinase B-type heterodimer	0	0.0203534	0.180626	0.296196	0.719297	0	0.425492	0.952641	1.08885	0.867524	0	0.267504	0.644911	0.963687	0.944628	0	0.0188457	0.0893173	0.262236	0.502745
Creatine kinase M-type	0	0.0880893	0.181281	0.221625	0.592846	0	0.40481	1.00552	1.21695	0.997928	0	0.373764	0.818058	1.13675	1.07279	0	0.062162	0.07768	0.197005	0.568274
Myosin regulatory light chain 2, skeletal muscle isoform	0	0.055774	0.429804	0.469735	0.878108	0	0.079292	0.669899	0.726436	0.936955	0	0.011915	0.787584	1.17021	1.09305	0	-0.1129	0.286899	0.248173	0.47671
Myosin-binding protein C, slow-type	0	0.342221	0.489044	0.870321	0.63107	0	0.785752	1.84278	2.419	0.706151	0	1.27942	2.3007	2.89254	0.905552	0	0.389298	0.228767	0.516749	0.679258
Troponin I, fast skeletal muscle	0	0.0404781	0.673239	1.20565	0.815824	0	0.376522	1.45858	1.827	0.882124	0	0.450901	1.42453	1.83468	0.980991	0	0.0508807	0.447574	0.655062	0.412496
Myosin light chain 3	0	-0.0595453	0.135206	0.0479194	0.295741	0	0.0108619	0.44546	0.568065	0.281056	0	-0.00609082	0.682695	1.03656	0.627089	0	-0.133625	0.207524	0.222139	0.147721
C->U-editing enzyme APOBEC-2	0	0.0301957	0.492314	0.55708	0.292669	0	0.550188	1.10959	1.01222	0.661473	0	0.442775	1.06982	1.24483	1.0753	0	0.0884621	0.386622	0.379755	0.503282
PDZ and LIM domain protein 3	0	0.325352	0.976201	0.891743	0.381326	0	0.987904	1.92279	1.8237	0.410453	0	1.06073	1.9805	2.29058	0.628984	0	0.10668	0.629806	0.711458	0.435629
Kelch-like protein 41	0	0.147627	0.358671	0.605828	0.399662	0	1.49446	2.80311	3.37302	1.05052	0	2.05962	3.23868	3.87983	1.56748	0	0.256651	0.496134	1.01497	0.976335
Beta-enolase	0	0.0505595	0.421678	0.373281	0.429865	0	0.955431	2.17925	2.37103	1.05067	0	1.08086	2.28599	2.60694	1.37253	0	-0.0787767	0.353483	0.462356	0.666976
Myomesin-3	0	0.144672	-0.0555255	-0.102373	0.116639	0	0.143041	-0.0155133	-0.0189397	0.128186	0	-0.0151504	-0.0486427	0.0155492	0.208053	0	-0.00132213	0.0164418	0.00146629	-0.0223514
Adenylosuccinate synthetase isozyme 1	0	0.0850181	0.276611	0.37572	0.232143	0	1.1397	2.32265	2.41828	0.374294	0	2.00054	3.14617	3.28732	0.925149	0	0.172367	0.34342	0.610785	0.643821
Troponin T, cardiac muscle	0	0.132989	0.439792	0.533314	0.371067	0	0.733421	1.7645	1.83594	0.684368	0	1.44236	2.35647	2.20256	0.79832	0	0.171156	0.441967	0.599285	0.475816
Calpain-3	0	-0.0351357	0.0913256	0.126668	0.212432	0	-0.0159072	0.0838558	0.14487	0.449253	0	-0.158608	0.148511	0.346996	0.67652	0	-0.132972	0.0162399	-0.119667	0.14546
Fructose-1,6-bisphosphatase isozyme 2	0	0.39399	0.309044	0.270875	0.188196	0	2.46305	3.17537	3.16289	1.10571	0	2.8451	3.6934	3.7217	1.50778	0	0.593615	0.895603	1.32508	0.802914
Carbonic anhydrase 3	0	-0.0850798	0.249257	0.487332	-0.156472	0	1.33148	2.29839	1.99892	0.346271	0	1.42162	2.30463	2.13085	0.576157	0	-0.0429467	0.738213	0.909196	0.403154
Myosin-binding protein C, fast-type	0	-0.0056741	0.527753	0.856017	0.168832	0	0.99983	2.99524	3.15243	0.575953	0	1.76986	3.39692	3.45108	0.633587	0	0.142747	0.546017	0.958747	0.622138
Heat shock protein beta-6	0	0.100527	0.432408	0.368128	0.23675	0	0.347543	0.802628	0.731127	0.121841	0	0.213957	0.757667	0.965132	0.218961	0	0.0811683	0.318216	0.303499	0.209261
Dual specificity phosphatase DUPD1	0	0.0628649	0.282685	0.230742	0.0682306	0	1.32439	2.38799	1.98328	0.205802	0	1.54026	2.5418	2.20315	0.405967	0	-0.0635352	0.602848	0.785525	0.376682
Musculoskeletal embryonic nuclear protein 1	0	0.267463	0.436548	0.185273	0.0406089	0	1.42736	1.45771	0.927332	0.074245	0	1.69959	1.60297	1.12469	0.0829295	0	0.285601	0.529892	0.483491	0.270591
SH2 domain-containing adapter protein D	0	0.0197684	0.000387079	-0.0492298	0.125625	0	0.164751	0.0166412	0.124476	0.229448	0	0.0394	0.292205	0.672225	0.667166	0	0.139885	0.126084	0.00498201	0.136402
Myosin-binding protein H	0	0.0346618	0.0486264	0.0286423	0.123005	0	0.32175	0.898107	1.61499	0.449305	0	0.72433	1.72175	2.79586	0.696429	0	0.167796	0.00688604	0.165291	0.50985
Myosin light chain 6B [14227-21]	0	-0.000443822	0.00298444	-0.00394365	0.0703039	0	-0.00505531	0.144536	0.101228	0.146261	0	-0.00560164	0.0794768	0.207776	0.208217	0	-0.0744478	0.0463099	-0.0228001	0.0591301
Glycerol-3-phosphate dehydrogenase [NAD(+)], cytoplasmic [13697-51]	0	-0.0430792	0.13452	0.110865	0.141939	0	0.173597	0.673802	0.838698	0.452437	0	0.489373	1.08776	1.42218	0.72486	0	0.0899329	0.100968	0.211598	0.453126
Glycerol-3-phosphate dehydrogenase [NAD(+)], cytoplasmic [11081-1]	0	0.278088	0.206605	0.19584	0.382111	0	0.382147	1.04228	1.31308	0.565262	0	0.950097	2.07725	2.56686	1.23039	0	0.277595	0.261476	0.411699	0.426018
Quinone oxidoreductase	0	-0.02128	-0.0937662	-0.0508375	-0.10251	0	-0.0163446	-0.0212114	-0.0469391	-0.203193	0	0.142455	-0.0692224	0.0716931	0.178423	0	-0.0913856	-0.152308	-0.132006	-0.096486
Proenkephalin-A	0	-0.103775	-0.00397071	-0.0735963	-0.0296557	0	-0.0236063	0.147117	0.168593	0.143501	0	-0.146887	0.212756	0.350349	0.200707	0	-0.0932423	0.120934	0.133786	-0.0336519
Coiled-coil-helix-coiled-coil-helix domain-containing protein 10, mitochondrial	0	0.06092	0.00360994	0.0107922	0.0178947	0	0.208049	0.557975	0.56968	0.377582	0	0.343936	0.900651	0.987496	0.583186	0	0.00776862	0.176498	0.142431	0.260918
THAP domain-containing protein 4	0	-0.0391261	0.200518	0.238043	0.136362	0	0.290048	1.12218	1.09087	0.287873	0	0.753932	1.87023	1.91369	0.550562	0	-0.087919	0.251808	0.387642	0.326266
Soluble calcium-activated nucleotidase 1	0	-0.0216494	0.0380171	-0.0468575	-0.00661481	0	0.0405627	0.00919581	0.0226572	-0.04929	0	-0.116474	-0.00845146	-0.0101486	-0.143869	0	-0.0246733	0.0919801	0.0872508	-0.0369427
Glucocorticoid receptor	0	-0.215431	-0.225493	-0.0688618	-0.236542	0	-0.0924707	0.0113588	0.016708	0.0349576	0	-0.0445237	-0.188741	-0.0784744	-0.0374966	0	-0.0728773	0.0105436	-0.00867335	-0.0147323
Interleukin-2 receptor subunit alpha	0	-0.0485306	0.00107478	0.0747621	0.0366312	0	-0.033636	-0.00661354	-0.028036	-0.00606455	0	-0.00428195	0.0231111	-0.0377756	0.0305447	0	-0.0336107	-0.0202331	-0.0442885	-0.00924268
Ecto-ADP-ribosyltransferase 3 [10970-3]	0	-0.064403	-0.0943927	-0.140815	0.00745399	0	-0.0420291	0.150474	0.155982	0.129453	0	0.093333	0.0914042	0.25853	0.0969244	0	-0.0385164	0.0128667	0.0524965	0.0199762
Ecto-ADP-ribosyltransferase 3 [7970-315]	0	-0.0889926	-0.0632731	-0.150609	0.0433519	0	-0.00548569	0.079229	0.136564	0.0727701	0	-0.021089	0.181302	0.193051	0.106587	0	-0.0231192	0.0518766	0.0857696	0.00927428

## Sheet: Fig 3B
		Healthy				LGMDR12					BMD					LGMDR9
	Ave Myopathy Baseline	0 h	2 h	4 h	24 h	R12 BL	0 h	2 h	4 h	24 h	BMD BL	0 h	2 h	4 h	24 h	R9 BL	0 h	2 h	4 h	24 h
Alpha-actinin-2	3.73263	0.138838	0.950057	1.23573	1.15954	3.80503	0.0304038	0.367789	0.562651	0.871411	3.09086	0.405152	1.64421	2.0909	1.15259	4.33461	0.54449	1.641	2.21027	1.42236
Myomesin-2	3.62011	0.143469	0.466326	0.645006	1.10146	3.92515	0.139843	0.237509	0.180341	0.471583	3.10522	0.215688	0.641682	1.01921	0.840431	3.92098	0.205787	0.949723	1.44383	1.08133
Creatine kinase M-type:Creatine kinase B-type heterodimer	3.57255	0.0203534	0.180626	0.296196	0.719297	3.54522	0.0188457	0.0893173	0.262236	0.502745	2.86005	0.425492	0.952641	1.08885	0.867524	4.52014	0.267504	0.644911	0.963687	0.944628
Creatine kinase M-type	3.18375	0.0880893	0.181281	0.221625	0.592846	3.19892	0.062162	0.07768	0.197005	0.568274	2.50516	0.40481	1.00552	1.21695	0.997928	4.0511	0.373764	0.818058	1.13675	1.07279
Myosin regulatory light chain 2, skeletal muscle isoform	3.1204	0.055774	0.429804	0.469735	0.878108	3.18846	-0.1129	0.286899	0.248173	0.47671	2.72308	0.079292	0.669899	0.726436	0.936955	3.47206	0.011915	0.787584	1.17021	1.09305
Myosin-binding protein C, slow-type	3.08691	0.342221	0.489044	0.870321	0.63107	3.48389	0.389298	0.228767	0.516749	0.679258	2.58832	0.785752	1.84278	2.419	0.706151	3.32212	1.27942	2.3007	2.89254	0.905552
Troponin I, fast skeletal muscle	2.77832	0.0404781	0.673239	1.20565	0.815824	2.94344	0.0508807	0.447574	0.655062	0.412496	2.22334	0.376522	1.45858	1.827	0.882124	3.16521	0.450901	1.42453	1.83468	0.980991
Myosin light chain 3	2.77267	-0.0595453	0.135206	0.0479194	0.295741	3.60083	-0.133625	0.207524	0.222139	0.147721	2.32005	0.0108619	0.44546	0.568065	0.281056	2.73071	-0.00609082	0.682695	1.03656	0.627089
C->U-editing enzyme APOBEC-2	2.65278	0.0301957	0.492314	0.55708	0.292669	2.61672	0.0884621	0.386622	0.379755	0.503282	2.43257	0.550188	1.10959	1.01222	0.661473	2.9537	0.442775	1.06982	1.24483	1.0753
PDZ and LIM domain protein 3	2.58515	0.325352	0.976201	0.891743	0.381326	2.92761	0.10668	0.629806	0.711458	0.435629	2.21051	0.987904	1.92279	1.8237	0.410453	2.72211	1.06073	1.9805	2.29058	0.628984
Kelch-like protein 41	2.29706	0.147627	0.358671	0.605828	0.399662	2.68249	0.256651	0.496134	1.01497	0.976335	1.71842	1.49446	2.80311	3.37302	1.05052	2.52936	2.05962	3.23868	3.87983	1.56748
Beta-enolase	2.20487	0.0505595	0.421678	0.373281	0.429865	2.31096	-0.0787767	0.353483	0.462356	0.666976	1.6665	0.955431	2.17925	2.37103	1.05067	2.44869	1.08086	2.28599	2.60694	1.37253
Myomesin-3	2.14501	0.144672	-0.0555255	-0.102373	0.116639	2.47232	-0.00132213	0.0164418	0.00146629	-0.0223514	1.57979	0.143041	-0.0155133	-0.0189397	0.128186	2.51575	-0.0151504	-0.0486427	0.0155492	0.208053
Adenylosuccinate synthetase isozyme 1	1.89934	0.0850181	0.276611	0.37572	0.232143	2.20088	0.172367	0.34342	0.610785	0.643821	1.57522	1.1397	2.32265	2.41828	0.374294	2.11704	2.00054	3.14617	3.28732	0.925149
Troponin T, cardiac muscle	1.80428	0.132989	0.439792	0.533314	0.371067	2.02125	0.171156	0.441967	0.599285	0.475816	1.35425	0.733421	1.7645	1.83594	0.684368	2.00502	1.44236	2.35647	2.20256	0.79832
Calpain-3	1.75688	-0.0351357	0.0913256	0.126668	0.212432	2.13053	-0.132972	0.0162399	-0.119667	0.14546	1.10474	-0.0159072	0.0838558	0.14487	0.449253	2.02695	-0.158608	0.148511	0.346996	0.67652
Fructose-1,6-bisphosphatase isozyme 2	1.68651	0.39399	0.309044	0.270875	0.188196	1.51684	0.593615	0.895603	1.32508	0.802914	1.21924	2.46305	3.17537	3.16289	1.10571	2.40161	2.8451	3.6934	3.7217	1.50778
Carbonic anhydrase 3	1.68548	-0.0850798	0.249257	0.487332	-0.156472	2.1087	-0.0429467	0.738213	0.909196	0.403154	1.24172	1.33148	2.29839	1.99892	0.346271	1.95193	1.42162	2.30463	2.13085	0.576157
Myosin-binding protein C, fast-type	1.66372	-0.0056741	0.527753	0.856017	0.168832	2.17194	0.142747	0.546017	0.958747	0.622138	1.07799	0.99983	2.99524	3.15243	0.575953	1.85879	1.76986	3.39692	3.45108	0.633587
Heat shock protein beta-6	1.61442	0.100527	0.432408	0.368128	0.23675	1.68733	0.0811683	0.318216	0.303499	0.209261	1.5136	0.347543	0.802628	0.731127	0.121841	1.68241	0.213957	0.757667	0.965132	0.218961
Dual specificity phosphatase DUPD1	1.31811	0.0628649	0.282685	0.230742	0.0682306	1.64538	-0.0635352	0.602848	0.785525	0.376682	0.956533	1.32439	2.38799	1.98328	0.205802	1.51759	1.54026	2.5418	2.20315	0.405967
Musculoskeletal embryonic nuclear protein 1	1.25428	0.267463	0.436548	0.185273	0.0406089	1.48768	0.285601	0.529892	0.483491	0.270591	1.04838	1.42736	1.45771	0.927332	0.074245	1.46133	1.69959	1.60297	1.12469	0.0829295
SH2 domain-containing adapter protein D	1.17461	0.0197684	0.000387079	-0.0492298	0.125625	1.59023	0.139885	0.126084	0.00498201	0.136402	0.737983	0.164751	0.0166412	0.124476	0.229448	1.22929	0.0394	0.292205	0.672225	0.667166
Myosin-binding protein H	1.16158	0.0346618	0.0486264	0.0286423	0.123005	1.36482	0.167796	0.00688604	0.165291	0.50985	0.871528	0.32175	0.898107	1.61499	0.449305	1.32809	0.72433	1.72175	2.79586	0.696429
Myosin light chain 6B [14227-21]	1.13675	-0.000443822	0.00298444	-0.00394365	0.0703039	1.75491	-0.0744478	0.0463099	-0.0228001	0.0591301	0.894269	-0.00505531	0.144536	0.101228	0.146261	0.890428	-0.00560164	0.0794768	0.207776	0.208217
Glycerol-3-phosphate dehydrogenase [NAD(+)], cytoplasmic [13697-51]	1.0107	-0.0430792	0.13452	0.110865	0.141939	1.15814	0.0899329	0.100968	0.211598	0.453126	0.918854	0.173597	0.673802	0.838698	0.452437	1.02157	0.489373	1.08776	1.42218	0.72486
Glycerol-3-phosphate dehydrogenase [NAD(+)], cytoplasmic [11081-1]	0.991793	0.278088	0.206605	0.19584	0.382111	1.04844	0.277595	0.261476	0.411699	0.426018	0.899856	0.382147	1.04228	1.31308	0.565262	0.873648	0.950097	2.07725	2.56686	1.23039
Quinone oxidoreductase	0.895006	-0.02128	-0.0937662	-0.0508375	-0.10251	1.18526	-0.0913856	-0.152308	-0.132006	-0.096486	0.902493	-0.0163446	-0.0212114	-0.0469391	-0.203193	0.939705	0.142455	-0.0692224	0.0716931	0.178423
Proenkephalin-A	0.852388	-0.103775	-0.00397071	-0.0735963	-0.0296557	0.644308	-0.0932423	0.120934	0.133786	-0.0336519	0.74299	-0.0236063	0.147117	0.168593	0.143501	1.06491	-0.146887	0.212756	0.350349	0.200707
Coiled-coil-helix-coiled-coil-helix domain-containing protein 10, mitochondrial	0.762342	0.06092	0.00360994	0.0107922	0.0178947	1.01787	0.00776862	0.176498	0.142431	0.260918	0.612291	0.208049	0.557975	0.56968	0.377582	0.77644	0.343936	0.900651	0.987496	0.583186
THAP domain-containing protein 4	0.713674	-0.0391261	0.200518	0.238043	0.136362	0.949734	-0.087919	0.251808	0.387642	0.326266	0.630567	0.290048	1.12218	1.09087	0.287873	0.660624	0.753932	1.87023	1.91369	0.550562
Soluble calcium-activated nucleotidase 1	-0.656767	-0.0216494	0.0380171	-0.0468575	-0.00661481	-0.661502	-0.0246733	0.0919801	0.0872508	-0.0369427	-0.652252	0.0405627	0.00919581	0.0226572	-0.04929	-0.739866	-0.116474	-0.00845146	-0.0101486	-0.143869
Glucocorticoid receptor	-0.676281	-0.215431	-0.225493	-0.0688618	-0.236542	-0.71588	-0.0728773	0.0105436	-0.00867335	-0.0147323	-0.628212	-0.0924707	0.0113588	0.016708	0.0349576	-0.641375	-0.0445237	-0.188741	-0.0784744	-0.0374966
Interleukin-2 receptor subunit alpha	-1.02245	-0.0485306	0.00107478	0.0747621	0.0366312	-1.19666	-0.0336107	-0.0202331	-0.0442885	-0.00924268	-0.924155	-0.033636	-0.00661354	-0.028036	-0.00606455	-0.914332	-0.00428195	0.0231111	-0.0377756	0.0305447
Ecto-ADP-ribosyltransferase 3 [10970-3]	-1.11363	-0.064403	-0.0943927	-0.140815	0.00745399	-0.935389	-0.0385164	0.0128667	0.0524965	0.0199762	-1.07572	-0.0420291	0.150474	0.155982	0.129453	-1.32758	0.093333	0.0914042	0.25853	0.0969244
Ecto-ADP-ribosyltransferase 3 [7970-315]	-1.18738	-0.0889926	-0.0632731	-0.150609	0.0433519	-0.992906	-0.0231192	0.0518766	0.0857696	0.00927428	-1.08282	-0.00548569	0.079229	0.136564	0.0727701	-1.6482	-0.021089	0.181302	0.193051	0.106587

## Sheet: Fig 4
	KLHL41	FBP2	MYBPC2	ADSS1	MYBPC1	DUSP29	ENO3	CA3	MYBPH	ACTN2	PDLIM3	TNNT2	GPD1 (a)	TNNI2	MUSTN1	THAP4	MYOM2	CKM	GPD1 (b)	APOBEC2	CKB|CKM	MYL11	HSPB6	MYL3	CHCHD10	CAPN3	SHD	PENK	ART3 (a)	ART3 (b)	MYOM3	MYL6B	CANT1	NR3C1	CRYZ	IL2RA
Baseline	2.14624	1.92648	1.47319	1.86317	2.98568	1.23956	2.14601	1.58667	1.10023	3.72742	2.49123	1.69948	0.924338	2.7245	1.24074	0.639403	3.52196	3.27294	0.955714	2.77051	3.68541	3.11354	1.61451	2.5227	0.682111	1.56383	0.991199	0.952897	-1.24091	-1.37	2.0184	0.868081	-0.67557	-0.66722	0.819499	-0.94644
0 h	3.79274	4.51396	2.82265	3.35713	3.96605	2.61442	3.06722	2.90553	1.57656	4.16265	3.49495	2.74472	1.57166	3.1224	2.73843	1.15164	3.7283	3.62695	1.25255	3.24165	3.98934	3.1549	1.88361	2.52312	0.971569	1.48027	1.0929	0.857606	-1.23874	-1.39207	2.09404	0.861239	-0.71596	-0.74712	0.898147	-0.96552
2 h	5.14479	5.24481	4.66447	4.58054	5.02696	3.70196	4.29022	3.89834	2.40973	5.35534	4.41795	3.74012	2.44652	4.13583	2.78519	2.1418	4.3088	4.18992	1.85099	3.78283	4.48887	3.82631	2.37815	3.08946	1.42368	1.68203	1.13806	1.08389	-1.08071	-1.23524	2.01569	1.00436	-0.69569	-0.72349	0.875882	-0.91099
4 h	5.70034	5.31529	4.71115	4.66915	5.62902	3.28406	4.55611	3.62137	3.24332	5.84427	4.54911	3.68841	2.80863	4.57132	2.21208	2.15015	4.76247	4.41801	2.04961	3.86404	4.68416	4.06479	2.46139	3.33973	1.46376	1.80687	1.39385	1.20904	-1.03923	-1.20033	2.02957	1.02147	-0.66567	-0.70909	0.825784	-0.97354
24 h	3.36816	3.20092	2.03856	2.45473	3.7369	1.54943	3.25318	2.04024	1.63001	4.99406	3.00795	2.37488	1.77839	3.62762	1.31031	1.04045	4.47847	4.28104	1.50045	3.59453	4.57934	4.11226	1.7767	2.9753	1.1599	2.11616	1.42049	1.10604	-1.13389	-1.28196	2.19397	1.03299	-0.77857	-0.67533	0.821903	-0.92565

## Sheet: Fig 5A
	Slow-Specific													Fast-Specific
	Angiostatin	Calsequestrin-2	Heterogeneous nuclear ribonucleoprotein M	Myomesin-3	Myosin light chain 3	Myosin light chain 5	Myosin light chain 6B [14227-21]	Myosin light chain 6B [20078-6]	PDZ and LIM domain protein 1	PGM5	Plasmin	Plasminogen	Serine palmitoyltransferase 2	Adenylosuccinate lyase	Beta-1-syntrophin	ELKS/RAB6-interacting/CAST family member 1	Ferritin heavy chain	Fructose-1,6-bisphosphatase isozyme 2	Fructose-bisphosphate aldolase A	Glucose-6-phosphate isomerase	L-lactate dehydrogenase A chain [15414-316]	L-lactate dehydrogenase A chain [9761-89]	Myosin-binding protein C, fast-type	Phosphoglucomutase-1	Troponin I, fast skeletal muscle
BMD	1.01565	1.08785	0.814782	2.98926	4.9935	0.86757	1.85867	1.38298	0.883386	1.15309	1.02276	1.12992	0.823799	0.559349	1.18868	1.09213	1.02936	2.32825	1.17521	0.924139	1.12764	0.666843	2.11109	1.20951	4.66972
LGMDR9	1.07808	0.982698	0.865592	5.71895	6.63781	0.888031	1.85373	1.24006	1.10254	1.18594	1.03042	1.21269	0.817368	0.599754	1.38739	1.33655	1.03368	5.28393	2.06295	1.17671	1.74908	0.982119	3.62704	1.31053	8.97061
LGMDR12	0.979989	1.18648	0.972489	5.54937	12.1327	0.944898	3.37506	1.8228	1.20843	1.43797	1.01298	1.10542	0.802303	0.514067	1.49408	1.40975	1.06259	2.86164	1.46795	1.14661	1.44227	0.551209	4.5063	1.24029	7.69244

## Sheet: Fig 5B
	Healthy
	Fast-Specific
	Adenylosuccinate lyase	Beta-1-syntrophin	ELKS/RAB6-interacting/CAST family member 1	Ferritin heavy chain	Fructose-1,6-bisphosphatase isozyme 2	Fructose-bisphosphate aldolase A	Glucose-6-phosphate isomerase	L-lactate dehydrogenase A chain [15414-316]	L-lactate dehydrogenase A chain [9761-89]	Myosin-binding protein C, fast-type	Phosphoglucomutase-1	Troponin I, fast skeletal muscle
Baseline	1	1	1	1	1	1	1	1	1	1	1	1
0.5 h	0.579888	1.02016	0.961701	0.988523	1.31402	0.912875	1.04456	1.05906	0.90805	0.996075	1.00238	1.02845
2 h	0.797798	1.11945	1.1792	1.03103	1.23889	0.926945	1.04013	1.07552	0.936479	1.44168	1.06895	1.59465
4 h	1.16868	1.46861	1.63415	1.04377	1.20654	1.23702	1.21184	1.15192	1.26153	1.81003	1.03452	2.30641
24 h	0.74168	1.28061	1.3395	1.02038	1.13934	0.9945	0.941846	1.04143	0.952819	1.12415	1.06983	1.7603
	BMD
	Fast-Specific
	Adenylosuccinate lyase	Beta-1-syntrophin	ELKS/RAB6-interacting/CAST family member 1	Ferritin heavy chain	Fructose-1,6-bisphosphatase isozyme 2	Fructose-bisphosphate aldolase A	Glucose-6-phosphate isomerase	L-lactate dehydrogenase A chain [15414-316]	L-lactate dehydrogenase A chain [9761-89]	Myosin-binding protein C, fast-type	Phosphoglucomutase-1	Troponin I, fast skeletal muscle
Baseline	1	1	1	1	1	1	1	1	1	1	1	1
0.5 h	1.01722	0.675573	0.583304	1.01557	5.51379	0.878632	1.03971	1.12567	0.943532	1.99976	1.02015	1.29821
2 h	1.33202	1.03809	1.04167	1.13316	9.03404	1.17834	1.39246	1.38684	1.44701	7.97364	1.08806	2.74838
4 h	1.29153	0.941146	0.931871	1.09508	8.95621	1.22138	1.36587	1.4044	1.35379	8.89149	1.21174	3.54799
24 h	1.46798	1.0612	1.10741	1.03729	2.15204	1.34279	1.17653	1.30124	1.45384	1.49066	1.12786	1.84309
	LGMDR9
	Fast-Specific
	Adenylosuccinate lyase	Beta-1-syntrophin	ELKS/RAB6-interacting/CAST family member 1	Ferritin heavy chain	Fructose-1,6-bisphosphatase isozyme 2	Fructose-bisphosphate aldolase A	Glucose-6-phosphate isomerase	L-lactate dehydrogenase A chain [15414-316]	L-lactate dehydrogenase A chain [9761-89]	Myosin-binding protein C, fast-type	Phosphoglucomutase-1	Troponin I, fast skeletal muscle
Baseline	1	1	1	1	1	1	1	1	1	1	1	1
0.5 h	0.930403	1.05212	1.02082	1.06269	7.18557	1.12476	1.2563	1.14709	1.19342	3.41021	0.988518	1.36689
2 h	1.10434	0.786844	0.665026	1.1126	12.9367	1.0713	1.37163	1.3946	0.977622	10.5336	1.37675	2.68427
4 h	1.00334	1.058	0.959252	1.08725	13.193	1.43541	1.81634	1.7883	1.14244	10.9365	1.75218	3.56693
24 h	1.01551	1.10062	1.10043	1.00725	2.84371	1.66588	1.40588	1.50109	1.00595	1.55142	1.28092	1.97382
	LGMDR12
	Fast-Specific
	Adenylosuccinate lyase	Beta-1-syntrophin	ELKS/RAB6-interacting/CAST family member 1	Ferritin heavy chain	Fructose-1,6-bisphosphatase isozyme 2	Fructose-bisphosphate aldolase A	Glucose-6-phosphate isomerase	L-lactate dehydrogenase A chain [15414-316]	L-lactate dehydrogenase A chain [9761-89]	Myosin-binding protein C, fast-type	Phosphoglucomutase-1	Troponin I, fast skeletal muscle
Baseline	1	1	1	1	1	1	1	1	1	1	1	1
0.5 h	0.937624	0.758854	0.741878	0.941453	1.50902	0.966383	1.03725	1.03646	1.088	1.10401	0.997086	1.0359
2 h	1.34017	0.731597	0.715206	0.999865	1.86039	1.00415	1.06656	1.07081	1.20279	1.46005	1.00894	1.36375
4 h	0.899078	0.620756	0.611172	0.953047	2.50548	0.965141	0.959926	0.983547	0.931844	1.94362	1.01852	1.57468
24 h	1.04511	0.964547	1.01204	1.0178	1.74462	1.2318	1.11808	1.15316	1.29103	1.53915	1.15084	1.33099

## Sheet: Fig 5C
	Healthy
	Slow-Specific
	Angiostatin	Calsequestrin-2	Heterogeneous nuclear ribonucleoprotein M	Myomesin-3	Myosin light chain 3	Myosin light chain 5	Myosin light chain 6B [14227-21]	Myosin light chain 6B [20078-6]	PDZ and LIM domain protein 1	PGM5	Plasmin	Plasminogen	Serine palmitoyltransferase 2
Baseline	1	1	1	1	1	1	1	1	1	1	1	1	1
0.5 h	0.987783	1.00235	1.01531	1.10548	0.959566	0.993316	0.999692	1.06026	0.945844	1.16378	1.10452	0.998649	1.02103
2 h	1.0107	0.991765	1.03608	0.962244	1.09825	0.96665	1.00207	1.12046	1.17215	1.14493	0.975164	0.983623	1.00258
4 h	0.991404	0.97015	1.07482	0.9315	1.03377	1.01045	0.99727	1.25378	1.41678	1.07074	0.90982	0.974834	0.948792
24 h	0.999848	1.01128	0.996404	1.08421	1.22752	1.01318	1.04994	1.07936	1.18604	0.92316	0.974649	0.97206	0.986594
	BMD
	Slow-Specific
	Angiostatin	Calsequestrin-2	Heterogeneous nuclear ribonucleoprotein M	Myomesin-3	Myosin light chain 3	Myosin light chain 5	Myosin light chain 6B [14227-21]	Myosin light chain 6B [20078-6]	PDZ and LIM domain protein 1	PGM5	Plasmin	Plasminogen	Serine palmitoyltransferase 2
Baseline	1	1	1	1	1	1	1	1	1	1	1	1	1
0.5 h	1.03551	0.99662	0.982784	1.10423	1.00756	0.992913	0.996502	0.976411	0.612695	1.32688	1.35851	1.02151	1.06298
2 h	0.987419	0.981054	1.16286	0.989305	1.36175	1.18224	1.10537	1.0638	1.03714	2.41156	0.979616	0.963896	1.01428
4 h	0.983188	0.985458	1.08328	0.986958	1.48253	1.23726	1.07269	1.06767	0.978915	2.70935	1.06124	0.975122	1.03799
24 h	0.992372	0.996967	1.03035	1.09292	1.21508	0.98959	1.1067	0.960341	1.06453	1.04544	1.04913	0.953423	1.03671
	LGMDR9
	Slow-Specific
	Angiostatin	Calsequestrin-2	Heterogeneous nuclear ribonucleoprotein M	Myomesin-3	Myosin light chain 3	Myosin light chain 5	Myosin light chain 6B [14227-21]	Myosin light chain 6B [20078-6]	PDZ and LIM domain protein 1	PGM5	Plasmin	Plasminogen	Serine palmitoyltransferase 2
Baseline	1	1	1	1	1	1	1	1	1	1	1	1	1
0.5 h	0.970915	1.00668	1.07287	0.989554	0.995787	1.07179	0.996125	0.968981	1.00129	1.28886	1.08232	1.00251	1.01076
2 h	1.02538	1.0407	0.920978	0.966846	1.60513	1.13174	1.05663	1.01291	0.738379	2.56221	0.980297	0.964514	1.06969
4 h	1.00226	1.00443	1.02122	1.01084	2.05133	1.1159	1.15491	1.07079	0.94113	3.05158	0.925585	0.936181	0.986134
24 h	1.00598	1.00479	1.06713	1.15513	1.54445	1.0024	1.15526	1.03452	0.995746	1.15323	1.00097	0.995798	1.00712
	LGMDR12
	Slow-Specific
	Angiostatin	Calsequestrin-2	Heterogeneous nuclear ribonucleoprotein M	Myomesin-3	Myosin light chain 3	Myosin light chain 5	Myosin light chain 6B [14227-21]	Myosin light chain 6B [20078-6]	PDZ and LIM domain protein 1	PGM5	Plasmin	Plasminogen	Serine palmitoyltransferase 2
Baseline	1	1	1	1	1	1	1	1	1	1	1	1	1
0.5 h	1.00992	0.997377	0.898719	0.999084	0.911538	0.951142	0.949706	0.963017	0.747153	1.16896	1.07834	1.08608	1.01208
2 h	1.05995	1.00424	0.952042	1.01146	1.1547	0.981841	1.03262	1.02324	0.726539	1.14359	0.962648	0.98957	1.01715
4 h	1.01933	1.00576	0.924686	1.00102	1.16646	0.987551	0.98432	1.03281	0.648868	1.24131	1.03031	1.00577	1.05133
24 h	0.983756	1.00333	0.981481	0.984627	1.10782	0.977555	1.04184	1.01035	0.972002	1.15221	1.0101	1.01676	1.01365

## Sheet: Fig 5D
Slow Fibers	Fast Fibers
0.983188	0.941146
0.985458	0.931871
1.08328	1.09508
0.986958	8.95621
1.48253	1.22138
1.23726	1.36587
1.07269	1.4044
1.06767	1.35379
0.978915	8.89149
2.70935	1.21174
1.06124	3.54799
0.975122	3.5909
1.03799
1.00226	1.00334
1.00443	1.058
1.02122	0.959252
1.01084	1.08725
2.05133	13.193
1.1159	1.43541
1.15491	1.81634
1.07079	1.7883
0.94113	1.14244
3.05158	10.9365
0.925585	1.75218
0.936181	3.56693
0.986134

[truncated: 12 more sheets: Fig 6A, Fig 6B, Fig 7, Fig 8A, Fig 8B, Fig 8C, Fig 8D, FIg 8E, Fig 8F, Table 4, Table 5, Table 6]
